# Supplementary material for: Meta-analysis of epigenetic aging in schizophrenia reveals multifaceted relationships with age, sex, illness duration, and polygenic risk
Source: Clin Epigenetics. 2024 Apr 8;16:53. doi: 10.1186/s13148-024-01660-8 (PMC11003125; doi:10.1186/s13148-024-01660-8)
Supplement: Supplementary file 6 — Additional file 6. Supplementary table 4: individual sample information and DNAm age estimates. [file 13148_2024_1660_MOESM6_ESM.csv]

SampleID	SampleID2.x	Sentrix.Barcode	Sentrix.Position	Platform	dataset	Cohort	Duplicate_prio450K	Individual_ID	predictedGender	Sex	Female	Status	Status_dummy	Tissue	Age	HorvathAge	LevineAge	HannumAge	delta_horvath_adj	delta_levine_adj	delta_hannum_adj	case_oldercontrol	horvath_outlier_3sd	hannum_outlier_3sd	levine_outlier_3sd	Smoking	PlasmaBlast	CD8pCD28nCD45RAn	CD8.naive	CD4.naive	CD8T	CD4T	NK	Bcell	Mono	Gran
X4828606034_B	4828606034_B	4554318113	R01C02	27K	M27S240	Netherlands	NO	SC8323-001	female	female	1	case	1	Blood WB	5.383.614.124	5.955.797.686	5.921.419.093	NA	643.010.573	5.143.510.288	NA	FALSE	1.093.363.422	NA	1.993.623.128	NA	NA	NA	NA	NA	NA	NA	NA	NA	NA	NA
X4828606034_C	4828606034_C	4554318113	R02C01	27K	M27S240	Netherlands	NO	GK0104-001	female	female	1	case	1	Blood WB	1.923.108.514	2.316.996.553	1.205.895.214	NA	4.706.385.579	-8.676.354.338	NA	FALSE	0.733494744	NA	0.05179933	NA	NA	NA	NA	NA	NA	NA	NA	NA	NA	NA
X4828606034_D	4828606034_D	4554318113	R02C02	27K	M27S240	Netherlands	NO	SC4386-201	male	male	0	case	1	Blood WB	5.866.855.373	6.002.377.922	5.510.872.269	NA	1.437.144.593	-3.678.555.617	NA	FALSE	0.050960849	NA	0.687904713	NA	NA	NA	NA	NA	NA	NA	NA	NA	NA	NA
X4828606034_E	4828606034_E	4554318113	R03C01	27K	M27S240	Netherlands	NO	SC8096-001	male	male	0	case	1	Blood WB	419.618.223	4.190.820.834	2.041.709.044	NA	0.113183482	-2.282.038.661	NA	FALSE	0.225448367	NA	2.145.200.535	NA	NA	NA	NA	NA	NA	NA	NA	NA	NA	NA
X4828606034_G	4828606034_G	4554318113	R04C01	27K	M27S240	Netherlands	NO	SC8268-001	male	male	0	case	1	Blood WB	3.752.854.272	4.214.966.703	311.191.699	NA	5.160.122.735	-4.556.920.128	NA	FALSE	0.828223457	NA	0.557901523	NA	NA	NA	NA	NA	NA	NA	NA	NA	NA	NA
X4828606034_H	4828606034_H	4554318113	R04C02	27K	M27S240	Netherlands	NO	GK0044-002	male	male	0	case	1	Blood WB	292.491.006	2.718.467.735	2.037.122.694	NA	-2.138.294.195	-9.430.290.688	NA	FALSE	0.695499316	NA	0.16338641	NA	NA	NA	NA	NA	NA	NA	NA	NA	NA	NA
X4828606034_I	4828606034_I	4554318113	R05C01	27K	M27S240	Netherlands	NO	SC8297-001	male	male	0	case	1	Blood WB	4.298.580.092	4.620.510.537	3.828.371.431	NA	3.669.377.189	-4.998.237.384	NA	FALSE	0.516993918	NA	0.492583934	NA	NA	NA	NA	NA	NA	NA	NA	NA	NA	NA
X4828606034_J	4828606034_J	4554318113	R05C02	27K	M27S240	Netherlands	NO	SC8097-001	male	male	0	case	1	Blood WB	4.121.711.057	4.440.912.253	2.646.937.173	NA	2.728.525.904	-1.510.944.824	NA	FALSE	0.320568235	NA	1.003.935.629	NA	NA	NA	NA	NA	NA	NA	NA	NA	NA	NA
X4828606034_K	4828606034_K	4554318113	R06C01	27K	M27S240	Netherlands	NO	SC8314-001	male	male	0	case	1	Blood WB	4.006.992.597	4.205.753.175	3.817.553.121	NA	1.732.895.723	-2.510.429.365	NA	FALSE	0.11270612	NA	0.860794371	NA	NA	NA	NA	NA	NA	NA	NA	NA	NA	NA
X4828606035_A	4828606035_A	4554318096	R01C01	27K	M27S240	Netherlands	NO	SC8298-001	male	male	0	case	1	Blood WB	4.656.698.819	4.387.673.071	2.482.812.434	NA	-2.314.334.603	-2.195.879.353	NA	FALSE	0.732252051	NA	2.017.679.616	NA	NA	NA	NA	NA	NA	NA	NA	NA	NA	NA
X4828606035_B	4828606035_B	4554318096	R01C02	27K	M27S240	Netherlands	NO	SC8098-001	male	male	0	case	1	Blood WB	3.341.893.868	3.316.897.359	2.692.854.418	NA	0.164338873	-8.988.867.104	NA	FALSE	0.21476843	NA	0.098053085	NA	NA	NA	NA	NA	NA	NA	NA	NA	NA	NA
X4828606035_D	4828606035_D	4554318096	R02C02	27K	M27S240	Netherlands	NO	SC8266-001	female	female	1	case	1	Blood WB	2.338.449.576	1.848.305.353	1.537.826.133	NA	-4.828.191.887	-9.328.367.108	NA	FALSE	1.257.081.151	NA	0.148301112	NA	NA	NA	NA	NA	NA	NA	NA	NA	NA	NA
X4828606035_H	4828606035_H	4554318096	R03C02	27K	M27S240	Netherlands	NO	SC8307-001	male	male	0	case	1	Blood WB	5.760.624.435	5.812.419.608	3.991.172.511	NA	0.401104008	-1.862.832.087	NA	FALSE	0.165337925	NA	1.524.749.782	NA	NA	NA	NA	NA	NA	NA	NA	NA	NA	NA
X4828606035_I	4828606035_I	4554318096	R05C01	27K	M27S240	Netherlands	NO	GK0028-001	male	male	0	case	1	Blood WB	3.683.097.754	4.683.283.447	3.174.231.182	NA	9.340.214.211	-5.453.493.354	NA	FALSE	1.700.919.637	NA	0.425203333	NA	NA	NA	NA	NA	NA	NA	NA	NA	NA	NA
X4828606035_J	4828606035_J	4554318096	R05C02	27K	M27S240	Netherlands	NO	SC8339-001	male	male	0	case	1	Blood WB	4.279.962.299	4.945.765.174	3.751.497.674	NA	6.676.911.326	-5.384.875.423	NA	FALSE	1.144.890.118	NA	0.435359197	NA	NA	NA	NA	NA	NA	NA	NA	NA	NA	NA
X4828606035_K	4828606035_K	4554318096	R06C01	27K	M27S240	Netherlands	NO	GK0127-001	male	male	0	case	1	Blood WB	3.339.429.748	3.413.888.887	2.008.864.723	NA	0.085792344	-1.303.086.851	NA	FALSE	0.231166936	NA	0.696293421	NA	NA	NA	NA	NA	NA	NA	NA	NA	NA	NA
X4828606035_L	4828606035_L	4554318096	R06C02	27K	M27S240	Netherlands	NO	SC8092-001	female	female	1	case	1	Blood WB	4.982.510.199	4.936.448.781	3.583.809.734	NA	0.190626517	-1.495.899.926	NA	FALSE	0.209280242	NA	0.98166828	NA	NA	NA	NA	NA	NA	NA	NA	NA	NA	NA
X4828606040_A	4828606040_A	4554318219	R01C01	27K	M27S240	Netherlands	NO	GK0033-001	male	male	0	case	1	Blood WB	3.986.458.266	4.496.945.647	3.906.979.606	NA	5.106.310.535	2.242.262.605	NA	FALSE	0.816988846	NA	1.564.221.153	NA	NA	NA	NA	NA	NA	NA	NA	NA	NA	NA
X4828606040_C	4828606040_C	4554318219	R02C01	27K	M27S240	Netherlands	NO	GK0130-003	female	female	1	case	1	Blood WB	19	1.765.900.228	1.278.753.292	NA	0.022712158	-1.479.566.014	NA	FALSE	0.244336465	NA	1.013.368.301	NA	NA	NA	NA	NA	NA	NA	NA	NA	NA	NA
X4828606040_D	4828606040_D	4554318219	R02C02	27K	M27S240	Netherlands	NO	GK0034-002	female	female	1	control	0	Blood WB	258.376.638	2.783.088.499	3.100.987.307	NA	3.201.249.169	6.766.389.942	NA	FALSE	0.419260761	NA	2.233.819.004	NA	NA	NA	NA	NA	NA	NA	NA	NA	NA	NA
X4828606040_E	4828606040_E	4554318219	R03C01	27K	M27S240	Netherlands	NO	SC8099-001	male	male	0	case	1	Blood WB	3.511.644.334	4.548.327.028	3.448.401.794	NA	9.635.785.434	-0.508076655	NA	FALSE	1.762.627.348	NA	1.157.154.525	NA	NA	NA	NA	NA	NA	NA	NA	NA	NA	NA
X4828606040_G	4828606040_G	4554318219	R04C01	27K	M27S240	Netherlands	NO	SC8263-001	male	male	0	case	1	Blood WB	4.552.110.628	4.688.698.073	3.633.636.142	NA	0.457592302	-6.931.530.277	NA	FALSE	0.153544614	NA	0.206445046	NA	NA	NA	NA	NA	NA	NA	NA	NA	NA	NA
X4828606040_H	4828606040_H	4554318219	R04C02	27K	M27S240	Netherlands	NO	GK0144-001	male	male	0	case	1	Blood WB	2.812.381.928	3.306.034.678	2.451.010.068	NA	3.735.872.336	-5.803.053.419	NA	FALSE	0.530876403	NA	0.373466357	NA	NA	NA	NA	NA	NA	NA	NA	NA	NA	NA
X4828606040_J	4828606040_J	4554318219	R05C02	27K	M27S240	Netherlands	NO	SC8100-001	female	female	1	case	1	Blood WB	4.989.902.558	5.353.479.016	4.035.337.865	NA	38.635.426	-5.843.022.652	NA	FALSE	0.557530689	NA	0.367550672	NA	NA	NA	NA	NA	NA	NA	NA	NA	NA	NA
X4828606043_B	4828606043_B	4554318122	R01C02	27K	M27S240	Netherlands	NO	SC8102-001	male	male	0	case	1	Blood WB	4.382.633.952	5.289.361.191	4.029.086.126	NA	8.647.754.208	-450.276.726	NA	FALSE	15.563.517	NA	0.56591647	NA	NA	NA	NA	NA	NA	NA	NA	NA	NA	NA
X4828606043_F	4828606043_F	4554318122	R03C02	27K	M27S240	Netherlands	NO	SC8302-001	female	female	1	case	1	Blood WB	5.680.677.441	56.576.011	463.570.864	NA	0.234332641	-1.088.932.231	NA	FALSE	0.200155521	NA	0.3793318	NA	NA	NA	NA	NA	NA	NA	NA	NA	NA	NA
X4828606043_G	4828606043_G	4554318122	R04C01	27K	M27S240	Netherlands	NO	GK0002-001	female	female	1	case	1	Blood WB	403.574.066	4.548.888.165	3.585.519.611	NA	5.880.890.502	-4.079.509.303	NA	FALSE	0.97870133	NA	0.628561175	NA	NA	NA	NA	NA	NA	NA	NA	NA	NA	NA
X4828606043_H	4828606043_H	4554318122	R04C02	27K	M27S240	Netherlands	NO	SC8319-001	male	male	0	case	1	Blood WB	5.876.711.851	5.991.795.339	6.650.464.981	NA	0.555206636	8.159.451.611	NA	FALSE	0.133165238	NA	2.440.000.446	NA	NA	NA	NA	NA	NA	NA	NA	NA	NA	NA
X4828606043_L	4828606043_L	4554318122	R06C02	27K	M27S240	Netherlands	NO	GK0014-004	male	male	0	case	1	Blood WB	3.121.765.843	3.042.825.269	2.231.187.328	NA	-0.521244707	-5.897.189.969	NA	FALSE	0.357900745	NA	0.359533586	NA	NA	NA	NA	NA	NA	NA	NA	NA	NA	NA
X4828753019_A	4828753019_A	4554318138	R01C01	27K	M27S240	Netherlands	NO	SC4200-201	male	male	0	case	1	Blood WB	2.755.433.384	2.878.425.625	2.696.865.615	NA	-0.239466264	-1.965.468.274	NA	FALSE	0.299072613	NA	0.941451866	NA	NA	NA	NA	NA	NA	NA	NA	NA	NA	NA
X4828753019_B	4828753019_B	4554318138	R01C02	27K	M27S240	Netherlands	NO	SC8321-001	male	male	0	case	1	Blood WB	4.247.928.743	5.510.363.644	3.637.038.559	NA	1.146.872.972	-7.055.236.734	NA	FALSE	2.145.299.232	NA	0.188135752	NA	NA	NA	NA	NA	NA	NA	NA	NA	NA	NA
X4828753019_C	4828753019_C	4554318138	R02C01	27K	M27S240	Netherlands	NO	GK0066-001	male	male	0	case	1	Blood WB	2.142.962.748	2.674.951.504	1.009.226.098	NA	4.769.844.788	-1.150.310.275	NA	FALSE	0.746743404	NA	0.470174968	NA	NA	NA	NA	NA	NA	NA	NA	NA	NA	NA
X4828753019_E	4828753019_E	4554318138	R03C01	27K	M27S240	Netherlands	NO	SC8070-001	female	female	1	case	1	Blood WB	2.508.473.834	242.607.013	1.147.707.759	NA	-0.577398642	-1.372.137.707	NA	FALSE	0.36962425	NA	0.798492809	NA	NA	NA	NA	NA	NA	NA	NA	NA	NA	NA
X4828753019_F	4828753019_F	4554318138	R03C02	27K	M27S240	Netherlands	NO	SC4278-201	female	female	1	case	1	Blood WB	3.313.967.178	4.102.480.384	3.179.947.718	NA	8.234.816.483	-0.119376751	NA	FALSE	1.470.140.866	NA	1.214.684.431	NA	NA	NA	NA	NA	NA	NA	NA	NA	NA	NA
X4828753019_G	4828753019_G	4554318138	R04C01	27K	M27S240	Netherlands	NO	SC8175-001	male	male	0	case	1	Blood WB	4.160.315.599	4.112.112.819	3.067.510.557	NA	-0.792426257	-829.413.303	NA	FALSE	0.414516516	NA	0.004771705	NA	NA	NA	NA	NA	NA	NA	NA	NA	NA	NA
X4828753019_H	4828753019_H	4554318138	R04C02	27K	M27S240	Netherlands	NO	GK0050-005	male	male	0	case	1	Blood WB	2.103.536.833	2.086.878.842	1.295.844.247	NA	-0.981690129	-9.093.882.979	NA	FALSE	0.454029971	NA	0.113596061	NA	NA	NA	NA	NA	NA	NA	NA	NA	NA	NA
X4828753019_I	4828753019_I	4554318138	R05C01	27K	M27S240	Netherlands	NO	SC8287-001	male	male	0	case	1	Blood WB	3.809.255.234	4.182.522.516	2.905.776.156	NA	2.558.941.001	-1.041.800.108	NA	FALSE	0.285163245	NA	0.309573445	NA	NA	NA	NA	NA	NA	NA	NA	NA	NA	NA
X4828753019_J	4828753019_J	4554318138	R05C02	27K	M27S240	Netherlands	NO	SC8072-001	female	female	1	case	1	Blood WB	4.505.839.936	4.651.800.598	4.388.300.054	NA	2.445.441.125	0.372832777	NA	FALSE	0.261467374	NA	1.287.534.379	NA	NA	NA	NA	NA	NA	NA	NA	NA	NA	NA
X4828753019_K	4828753019_K	4554318138	R06C01	27K	M27S240	Netherlands	NO	SC8303-001	female	female	1	case	1	Blood WB	4.316.376.512	4.117.316.962	2.820.536.612	NA	-2.271.675.712	-1.472.776.883	NA	FALSE	0.723345965	NA	0.947444797	NA	NA	NA	NA	NA	NA	NA	NA	NA	NA	NA
X4828753019_L	4828753019_L	4554318138	R06C02	27K	M27S240	Netherlands	NO	SC8176-001	male	male	0	case	1	Blood WB	5.696.009.741	581.275.804	5.427.468.528	NA	0.196622992	-4.222.025.593	NA	FALSE	0.208028331	NA	0.607467913	NA	NA	NA	NA	NA	NA	NA	NA	NA	NA	NA
X4828753022_A	4828753022_A	4554318141	R01C01	27K	M27S240	Netherlands	NO	SC8288-001	male	male	0	case	1	Blood WB	37.397.123	418.341.212	3.464.326.243	NA	353.305.725	-40.485.853	NA	FALSE	0.488533801	NA	0.633138111	NA	NA	NA	NA	NA	NA	NA	NA	NA	NA	NA
X4828753022_B	4828753022_B	4554318141	R01C02	27K	M27S240	Netherlands	NO	SC8087-001	male	male	0	case	1	Blood WB	396.209.086	3.524.222.985	3.813.436.155	NA	-401.942.638	-2.871.537.717	NA	FALSE	10.882.316	NA	0.80734818	NA	NA	NA	NA	NA	NA	NA	NA	NA	NA	NA
X4828753022_C	4828753022_C	4554318141	R02C01	27K	M27S240	Netherlands	NO	SC8304-001	female	female	1	case	1	Blood WB	5.829.072.204	5.946.987.504	4.516.503.433	NA	109.549.911	-1.521.796.036	NA	FALSE	0.02036599	NA	1.019.996.069	NA	NA	NA	NA	NA	NA	NA	NA	NA	NA	NA
X4828753022_D	4828753022_D	4554318141	R02C02	27K	M27S240	Netherlands	NO	SC8177-001	male	male	0	case	1	Blood WB	4.341.017.709	4.753.653.915	4.186.030.767	NA	2.332.108.605	-4.658.388.402	NA	FALSE	0.237806442	NA	0.542883612	NA	NA	NA	NA	NA	NA	NA	NA	NA	NA	NA
X4828753022_E	4828753022_E	4554318141	R03C01	27K	M27S240	Netherlands	NO	SC8328-001	male	male	0	case	1	Blood WB	3.813.909.682	4.096.498.671	2.963.500.981	NA	0.787717113	-8.917.059.179	NA	FALSE	0.084622998	NA	0.087425083	NA	NA	NA	NA	NA	NA	NA	NA	NA	NA	NA
X4828753022_F	4828753022_F	4554318141	R03C02	27K	M27S240	Netherlands	NO	SC8289-001	male	male	0	case	1	Blood WB	4.890.242.606	5.675.618.355	4.501.719.844	NA	6.198.981.389	-595.741.864	NA	FALSE	1.045.110.571	NA	0.350619383	NA	NA	NA	NA	NA	NA	NA	NA	NA	NA	NA
X4828753022_H	4828753022_H	4554318141	R04C02	27K	M27S240	Netherlands	NO	SC8305-001	male	male	0	case	1	Blood WB	3.941.282.739	4.113.353.173	2.260.251.857	NA	0.688819128	-1.708.477.448	NA	FALSE	0.105270368	NA	1.296.295.702	NA	NA	NA	NA	NA	NA	NA	NA	NA	NA	NA
X4828753022_I	4828753022_I	4554318141	R05C01	27K	M27S240	Netherlands	NO	GK0006-001	male	male	0	case	1	Blood WB	2.523.806.134	2.704.961.456	144.088.465	NA	0.905407284	-1.261.989.607	NA	FALSE	0.060052301	NA	0.635467046	NA	NA	NA	NA	NA	NA	NA	NA	NA	NA	NA
X4828753022_J	4828753022_J	4554318141	R05C02	27K	M27S240	Netherlands	NO	SC8327-001	male	male	0	case	1	Blood WB	3.826.777.862	4.314.490.164	3.297.473.138	NA	3.552.541.097	-5.310.411.447	NA	FALSE	0.49260153	NA	0.44638031	NA	NA	NA	NA	NA	NA	NA	NA	NA	NA	NA
X4828753022_K	4828753022_K	4554318141	R06C01	27K	M27S240	Netherlands	NO	GK0073-003	male	male	0	case	1	Blood WB	2.353.781.876	2.585.243.268	2.363.532.506	NA	104.790.621	-2.119.058.898	NA	FALSE	0.03030217	NA	0.918719537	NA	NA	NA	NA	NA	NA	NA	NA	NA	NA	NA
X4828753022_L	4828753022_L	4554318141	R06C02	27K	M27S240	Netherlands	NO	SC8340-001	male	male	0	case	1	Blood WB	501.344.859	5.213.194.481	4.188.175.931	NA	-0.201072191	-9.421.418.247	NA	FALSE	0.291056913	NA	0.162073236	NA	NA	NA	NA	NA	NA	NA	NA	NA	NA	NA
X4828753023_B	4828753023_B	4554318217	R01C02	27K	M27S240	Netherlands	NO	SC8326-001	male	male	0	case	1	Blood WB	4.227.394.412	4.545.625.147	3.368.517.602	NA	0.950961768	-1.038.127.141	NA	FALSE	0.05054169	NA	0.304137234	NA	NA	NA	NA	NA	NA	NA	NA	NA	NA	NA
X4828753023_D	4828753023_D	4554318217	R02C02	27K	M27S240	Netherlands	NO	SC8283-001	female	female	1	case	1	Blood WB	5.299.286.473	5.353.107.563	4.213.233.524	NA	1.323.464.257	-1.051.636.424	NA	FALSE	0.027227302	NA	0.324131779	NA	NA	NA	NA	NA	NA	NA	NA	NA	NA	NA
X4828753023_K	4828753023_K	4554318217	R06C01	27K	M27S240	Netherlands	NO	SC8310-001	male	male	0	case	1	Blood WB	5.854.534.774	5.681.704.462	4.853.285.629	NA	-2.127.082.605	-1.197.921.606	NA	FALSE	0.693158623	NA	0.54064258	NA	NA	NA	NA	NA	NA	NA	NA	NA	NA	NA
X4828753024_D	4828753024_D	4554318315	R02C02	27K	M27S240	Netherlands	NO	SC8265-001	male	male	0	case	1	Blood WB	4.315.007.557	489.097.419	300.687.833	NA	4.966.869.247	-1.223.561.942	NA	FALSE	0.787877072	NA	0.578591808	NA	NA	NA	NA	NA	NA	NA	NA	NA	NA	NA
X4828753024_E	4828753024_E	4554318315	R03C01	27K	M27S240	Netherlands	NO	SC8325-001	male	male	0	case	1	Blood WB	4.151.006.702	5.107.469.729	4.494.097.154	NA	8.514.325.567	1.739.382.502	NA	FALSE	1.528.495.213	NA	1.489.791.896	NA	NA	NA	NA	NA	NA	NA	NA	NA	NA	NA
X4828753024_G	4828753024_G	4554318315	R04C01	27K	M27S240	Netherlands	NO	SC2041-202	female	female	1	case	1	Blood WB	1.836.042.952	1.598.334.699	9.589.827.861	NA	-2.721.645.547	-8.805.204.639	NA	FALSE	0.817288157	NA	0.070869944	NA	NA	NA	NA	NA	NA	NA	NA	NA	NA	NA
X4828753024_H	4828753024_H	4554318315	R04C02	27K	M27S240	Netherlands	NO	SC8313-001	female	female	1	case	1	Blood WB	5.890.948.987	6.067.739.086	4.928.359.194	NA	1.824.278.152	-9.990.752.607	NA	FALSE	0.131784433	NA	0.24633812	NA	NA	NA	NA	NA	NA	NA	NA	NA	NA	NA
X4828753024_I	4828753024_I	4554318315	R05C01	27K	M27S240	Netherlands	NO	GK0010-001	male	male	0	case	1	Blood WB	41	4.828.047.432	4.043.441.248	NA	694.834.265	-0.020520204	NA	FALSE	1.201.558.035	NA	122.931.579	NA	NA	NA	NA	NA	NA	NA	NA	NA	NA	NA
X4828753024_J	4828753024_J	4554318315	R05C02	27K	M27S240	Netherlands	NO	SC8324-001	male	male	0	case	1	Blood WB	3.964.828.771	4.651.441.343	3.803.303.443	NA	5.043.692.186	-3.612.497.867	NA	FALSE	0.803915736	NA	0.697681655	NA	NA	NA	NA	NA	NA	NA	NA	NA	NA	NA
X4828753024_L	4828753024_L	4554318315	R06C02	27K	M27S240	Netherlands	NO	SC2052-203	female	female	1	case	1	Blood WB	4.744.859.545	4.133.507.644	382.704.857	NA	-6.884.251.421	-1.100.812.144	NA	FALSE	1.686.333.791	NA	0.39691478	NA	NA	NA	NA	NA	NA	NA	NA	NA	NA	NA
X4828753029_C	4828753029_C	4554318168	R02C01	27K	M27S240	Netherlands	NO	GK0084-001	female	female	1	control	0	Blood WB	2.627.846.743	2.509.536.914	1.569.101.206	NA	0.021261616	-7.466.352.217	NA	FALSE	0.244639301	NA	0.127288207	NA	NA	NA	NA	NA	NA	NA	NA	NA	NA	NA
X4828753029_G	4828753029_G	4554318168	R04C01	27K	M27S240	Netherlands	NO	BP4125-100	female	female	1	control	0	Blood WB	6.275.625.448	619.872.017	5.115.092.818	NA	-0.641937315	-893.536.285	NA	FALSE	0.383098274	NA	0.090134136	NA	NA	NA	NA	NA	NA	NA	NA	NA	NA	NA
X4828753029_H	4828753029_H	4554318168	R04C02	27K	M27S240	Netherlands	NO	GK0085-001	female	female	1	control	0	Blood WB	2.767.480.191	2.736.611.763	7.132.452.823	NA	0.445097708	-1.869.738.093	NA	FALSE	0.156153166	NA	1.534.971.083	NA	NA	NA	NA	NA	NA	NA	NA	NA	NA	NA
X4828753029_K	4828753029_K	4554318168	R06C01	27K	M27S240	Netherlands	NO	BP4184-001	female	female	1	control	0	Blood WB	6.151.598.091	5.548.124.214	3.124.742.229	NA	-5.284.130.408	-2.526.743.853	NA	FALSE	1.352.269.452	NA	2.507.378.826	NA	NA	NA	NA	NA	NA	NA	NA	NA	NA	NA
X4828753029_L	4828753029_L	4554318168	R06C02	27K	M27S240	Netherlands	NO	BP4131-001	female	female	1	control	0	Blood WB	3.425.400.146	3.390.078.676	2.250.208.423	NA	0.462198398	-5.763.905.038	NA	FALSE	0.152582979	NA	0.379260551	NA	NA	NA	NA	NA	NA	NA	NA	NA	NA	NA
X4828753030_B	4828753030_B	4554318289	R01C02	27K	M27S240	Netherlands	NO	BP4110-100	male	male	0	control	0	Blood WB	5.444.943.325	5.001.657.489	4.589.879.698	NA	-4.076.084.857	-5.175.706.626	NA	FALSE	1.100.060.441	NA	0.466317427	NA	NA	NA	NA	NA	NA	NA	NA	NA	NA	NA
X4828753030_D	4828753030_D	4554318289	R02C02	27K	M27S240	Netherlands	NO	BP4134-001	male	male	0	control	0	Blood WB	5.073.956.418	5.275.447.187	3.871.219.095	NA	156.293.718	-9.683.677.135	NA	FALSE	0.077223123	NA	0.200889117	NA	NA	NA	NA	NA	NA	NA	NA	NA	NA	NA
X4828753030_F	4828753030_F	4554318289	R03C02	27K	M27S240	Netherlands	NO	SC8107-001	female	female	1	control	0	Blood WB	3.625.267.631	4.006.367.069	2.157.764.269	NA	4.580.550.713	-1.093.289.746	NA	FALSE	0.707223643	NA	0.385781181	NA	NA	NA	NA	NA	NA	NA	NA	NA	NA	NA
X4828753030_H	4828753030_H	4554318289	R04C02	27K	M27S240	Netherlands	NO	SC8119-001	female	female	1	control	0	Blood WB	4.322.947.498	4.745.165.339	3.726.288.721	NA	5.064.101.545	-0.73128276	NA	FALSE	0.808176688	NA	1.124.118.689	NA	NA	NA	NA	NA	NA	NA	NA	NA	NA	NA
X4828753030_I	4828753030_I	4554318289	R05C01	27K	M27S240	Netherlands	NO	GK0016-004	male	male	0	case	1	Blood WB	25	2.970.814.447	8.249.414.358	NA	3.832.439.265	-1.426.079.595	NA	FALSE	0.551037108	NA	0.878330023	NA	NA	NA	NA	NA	NA	NA	NA	NA	NA	NA
X4828753030_J	4828753030_J	4554318289	R05C02	27K	M27S240	Netherlands	NO	BP4203-001	female	female	1	control	0	Blood WB	6.390.891.491	6.817.577.908	6.177.769.392	NA	541.323.234	2.595.452.029	NA	FALSE	0.881066268	NA	1.616.495.296	NA	NA	NA	NA	NA	NA	NA	NA	NA	NA	NA
X4828753030_L	4828753030_L	4554318289	R06C02	27K	M27S240	Netherlands	NO	BP4235-001	female	female	1	control	0	Blood WB	6.345.168.382	5.995.702.966	4.028.129.265	NA	-3.480.983.188	-212.787.553	NA	FALSE	0.975818434	NA	1.917.029.899	NA	NA	NA	NA	NA	NA	NA	NA	NA	NA	NA
X4828753032_A	4828753032_A	4554318054	R01C01	27K	M27S240	Netherlands	NO	BP4261-001	female	female	1	control	0	Blood WB	2.925.731.433	3.637.891.782	2.530.860.008	NA	7.569.174.644	-4.260.824.192	NA	FALSE	1.331.171.876	NA	0.601725489	NA	NA	NA	NA	NA	NA	NA	NA	NA	NA	NA
X4828753032_B	4828753032_B	4554318054	R01C02	27K	M27S240	Netherlands	NO	BP4205-001	female	female	1	control	0	Blood WB	4.666.829.089	472.247.174	401.264.257	NA	1.992.335.896	-3.992.844.894	NA	FALSE	0.166870592	NA	0.641388024	NA	NA	NA	NA	NA	NA	NA	NA	NA	NA	NA
X4828753032_C	4828753032_C	4554318054	R02C01	27K	M27S240	Netherlands	NO	GK0136-001	female	female	1	control	0	Blood WB	2.010.174.076	1.960.303.473	-6.789.419.673	NA	0.899514908	-2.601.025.784	NA	FALSE	0.061282478	NA	2.617.320.518	NA	NA	NA	NA	NA	NA	NA	NA	NA	NA	NA
X4828753032_E	4828753032_E	4554318054	R03C01	27K	M27S240	Netherlands	NO	BP4113-100	male	male	0	control	0	Blood WB	4.979.498.497	4.909.419.949	4.430.985.155	NA	-1.025.160.791	-6.534.001.514	NA	FALSE	0.463105534	NA	0.265281676	NA	NA	NA	NA	NA	NA	NA	NA	NA	NA	NA
X4828753032_G	4828753032_G	4554318054	R04C01	27K	M27S240	Netherlands	NO	BP4137-100	male	male	0	control	0	Blood WB	6.541.476.583	6.351.007.556	5.891.668.149	NA	-1.923.584.216	-6.794.310.978	NA	FALSE	0.650673365	NA	0.226754321	NA	NA	NA	NA	NA	NA	NA	NA	NA	NA	NA
X4828753032_I	4828753032_I	4554318054	R05C01	27K	M27S240	Netherlands	NO	SC8108-001	female	female	1	control	0	Blood WB	2.332.699.963	2.878.883.422	1.625.574.696	NA	5.985.364.342	-8.236.826.746	NA	FALSE	1.000.512.796	NA	0.013253377	NA	NA	NA	NA	NA	NA	NA	NA	NA	NA	NA
X4828753032_J	4828753032_J	4554318054	R05C02	27K	M27S240	Netherlands	NO	BP4112-100	female	female	1	control	0	Blood WB	4.859.030.424	4.832.245.788	3.490.934.798	NA	0.16578879	-1.354.721.442	NA	FALSE	0.214465724	NA	0.772715698	NA	NA	NA	NA	NA	NA	NA	NA	NA	NA	NA
X4828753032_K	4828753032_K	4554318054	R06C01	27K	M27S240	Netherlands	NO	SC8121-001	female	female	1	control	0	Blood WB	4.254.225.938	4.092.977.841	2.066.359.148	NA	-2.579.865.963	-2.239.560.792	NA	FALSE	0.787688207	NA	2.082.330.754	NA	NA	NA	NA	NA	NA	NA	NA	NA	NA	NA
X4828753033_B	4828753033_B	4554318264	R01C02	27K	M27S240	Netherlands	NO	BP4114-100	female	female	1	control	0	Blood WB	3.330.120.851	4.182.606.529	2.878.069.003	NA	979.911.959	-2.413.455.613	NA	FALSE	1.796.727.342	NA	0.875147066	NA	NA	NA	NA	NA	NA	NA	NA	NA	NA	NA
X4828753033_C	4828753033_C	4554318264	R02C01	27K	M27S240	Netherlands	NO	BP4187-001	male	male	0	control	0	Blood WB	6.171.858.631	5.868.363.022	4.957.867.223	NA	-3.584.040.001	-102.639.299	NA	FALSE	0.997334061	NA	0.286769989	NA	NA	NA	NA	NA	NA	NA	NA	NA	NA	NA
X4828753033_D	4828753033_D	4554318264	R02C02	27K	M27S240	Netherlands	NO	BP4053-001	female	female	1	control	0	Blood WB	6.266.590.343	5.984.987.283	4.481.895.593	NA	-2.078.885.359	-1.639.260.092	NA	FALSE	0.683096271	NA	1.193.849.883	NA	NA	NA	NA	NA	NA	NA	NA	NA	NA	NA
X4828753033_E	4828753033_E	4554318264	R03C01	27K	M27S240	Netherlands	NO	BP4212-001	female	female	1	control	0	Blood WB	6.029.761.063	6.150.870.682	5.506.619.843	NA	1.507.185.455	-4.745.149.205	NA	FALSE	0.065583589	NA	0.530042496	NA	NA	NA	NA	NA	NA	NA	NA	NA	NA	NA
X4828753033_F	4828753033_F	4554318264	R03C02	27K	M27S240	Netherlands	NO	SC8110-001	female	female	1	control	0	Blood WB	2.112.024.356	2.657.564.699	1.147.149.404	NA	656.239.956	-7.890.660.189	NA	FALSE	112.098.299	NA	0.064488094	NA	NA	NA	NA	NA	NA	NA	NA	NA	NA	NA
X4828753033_G	4828753033_G	4554318264	R04C01	27K	M27S240	Netherlands	NO	BP4240-001	male	male	0	control	0	Blood WB	3.688.239.578	4.036.658.088	323.192.354	NA	2.727.555.312	-3.837.813.071	NA	FALSE	0.3203656	NA	0.664333659	NA	NA	NA	NA	NA	NA	NA	NA	NA	NA	NA
X4828753033_I	4828753033_I	4554318264	R05C01	27K	M27S240	Netherlands	NO	GK0058-001	male	male	0	control	0	Blood WB	4.174.552.735	4.325.185.514	4.999.194.081	NA	0.217888394	-7.625.431.326	NA	FALSE	0.203588659	NA	0.103743549	NA	NA	NA	NA	NA	NA	NA	NA	NA	NA	NA
X4828753033_K	4828753033_K	4554318264	R06C01	27K	M27S240	Netherlands	NO	BP4049-001	male	male	0	control	0	Blood WB	6.124.218.984	577.347.079	4.475.419.799	NA	-4.101.627.827	-1.584.026.272	NA	FALSE	110.539.316	NA	1.112.100.533	NA	NA	NA	NA	NA	NA	NA	NA	NA	NA	NA
X4828753033_L	4828753033_L	4554318264	R06C02	27K	M27S240	Netherlands	NO	BP4243-001	female	female	1	control	0	Blood WB	225.302.676	2.195.927.063	168.440.505	NA	0.810960651	-0.437007801	NA	FALSE	0.079770342	NA	116.767.314	NA	NA	NA	NA	NA	NA	NA	NA	NA	NA	NA
X4828753037_A	4828753037_A	4554318313	R01C01	27K	M27S240	Netherlands	NO	GK0025-007	male	male	0	control	0	Blood WB	2.714.364.723	2.472.533.569	6.877.037.032	NA	-2.836.177.857	-1.692.559.296	NA	FALSE	0.841199574	NA	1.272.735.888	NA	NA	NA	NA	NA	NA	NA	NA	NA	NA	NA
X4828753037_B	4828753037_B	4554318313	R01C02	27K	M27S240	Netherlands	NO	BP4218-001	male	male	0	control	0	Blood WB	5.523.247.573	503.089.042	2.551.515.501	NA	-4.318.801.852	-2.383.130.588	NA	FALSE	1.150.733.541	NA	2.294.822.622	NA	NA	NA	NA	NA	NA	NA	NA	NA	NA	NA
X4828753037_C	4828753037_C	4554318313	R02C01	27K	M27S240	Netherlands	NO	BP4051-001	female	female	1	control	0	Blood WB	4.729.801.036	5.069.693.421	3.620.874.185	NA	4.465.335.155	-7.658.080.583	NA	FALSE	0.683169582	NA	0.098911264	NA	NA	NA	NA	NA	NA	NA	NA	NA	NA	NA
X4828753037_D	4828753037_D	4554318313	R02C02	27K	M27S240	Netherlands	NO	BP4244-001	female	female	1	control	0	Blood WB	3.807.612.487	4.091.626.328	19.841.119	NA	3.779.782.986	-1.550.592.379	NA	FALSE	0.540043824	NA	1.062.616.376	NA	NA	NA	NA	NA	NA	NA	NA	NA	NA	NA
X4828753037_E	4828753037_E	4554318313	R03C01	27K	M27S240	Netherlands	NO	BP4120-100	male	male	0	control	0	Blood WB	50	5.559.585.634	4.440.340.944	NA	4.562.185.659	-4.003.408.981	NA	FALSE	0.70338949	NA	0.639824476	NA	NA	NA	NA	NA	NA	NA	NA	NA	NA	NA
X4828753037_F	4828753037_F	4554318313	R03C02	27K	M27S240	Netherlands	NO	GK0077-001	male	male	0	control	0	Blood WB	335.257.172	334.455.768	1.337.445.511	NA	-0.452320508	-1.817.628.209	NA	FALSE	0.343511135	NA	1.457.845.344	NA	NA	NA	NA	NA	NA	NA	NA	NA	NA	NA
X4828753037_G	4828753037_G	4554318313	R04C01	27K	M27S240	Netherlands	NO	BP3046-100	female	female	1	control	0	Blood WB	4.434.654.257	4.307.343.766	3.060.946.562	NA	-0.526306152	-1.151.270.719	NA	FALSE	0.358957445	NA	0.471596482	NA	NA	NA	NA	NA	NA	NA	NA	NA	NA	NA
X4828753037_H	4828753037_H	4554318313	R04C02	27K	M27S240	Netherlands	NO	BP4055-100	male	male	0	control	0	Blood WB	6.275.899.239	6.624.070.503	5.566.665.444	NA	3.446.391.145	-3.545.297.455	NA	FALSE	0.470440135	NA	0.707627717	NA	NA	NA	NA	NA	NA	NA	NA	NA	NA	NA
X4828753037_J	4828753037_J	4554318313	R05C02	27K	M27S240	Netherlands	NO	BP4121-100	female	female	1	control	0	Blood WB	2.452.894.245	2.574.965.027	1.421.448.123	NA	166.424.291	-9.269.569.498	NA	FALSE	0.098373168	NA	0.139598715	NA	NA	NA	NA	NA	NA	NA	NA	NA	NA	NA
X4828753037_K	4828753037_K	4554318313	R06C01	27K	M27S240	Netherlands	NO	SC8129-001	female	female	1	control	0	Blood WB	3.615.684.943	3.750.497.828	1.937.929.532	NA	1.648.144.902	-1.402.666.889	NA	FALSE	0.095012316	NA	0.843677821	NA	NA	NA	NA	NA	NA	NA	NA	NA	NA	NA
X4828753039_A	4828753039_A	4554318167	R01C01	27K	M27S240	Netherlands	NO	SC8112-001	female	female	1	control	0	Blood WB	5.019.471.994	5.269.442.435	4.801.926.246	NA	2.883.449.768	-119.999.911	NA	FALSE	0.352912375	NA	1.054.745.871	NA	NA	NA	NA	NA	NA	NA	NA	NA	NA	NA
X4828753039_B	4828753039_B	4554318167	R01C02	27K	M27S240	Netherlands	NO	BP4127-100	male	male	0	control	0	Blood WB	6.495.753.473	7.296.198.653	5.053.127.911	NA	8.016.316.737	-1.036.472.732	NA	FALSE	1.424.523.707	NA	0.30168861	NA	NA	NA	NA	NA	NA	NA	NA	NA	NA	NA
X4828753039_C	4828753039_C	4554318167	R02C01	27K	M27S240	Netherlands	NO	SC8131-001	female	female	1	control	0	Blood WB	338.323.632	3.828.736.994	1.998.662.719	NA	5.390.100.075	-1.230.480.443	NA	FALSE	0.876236843	NA	0.588831603	NA	NA	NA	NA	NA	NA	NA	NA	NA	NA	NA
X4828753039_D	4828753039_D	4554318167	R02C02	27K	M27S240	Netherlands	NO	BP4172-100	female	female	1	control	0	Blood WB	5.941.052.754	5.691.768.682	4.960.850.449	NA	-1.118.986.766	-6.902.397.209	NA	FALSE	0.482693998	NA	0.210756914	NA	NA	NA	NA	NA	NA	NA	NA	NA	NA	NA
X4828753039_E	4828753039_E	4554318167	R03C01	27K	M27S240	Netherlands	NO	BP4219-001	male	male	0	control	0	Blood WB	3.828.420.609	4.386.841.938	2.791.808.743	NA	477.344.856	-1.115.335.474	NA	FALSE	0.747495779	NA	0.418410176	NA	NA	NA	NA	NA	NA	NA	NA	NA	NA	NA
X4828753039_G	4828753039_G	4554318167	R04C01	27K	M27S240	Netherlands	NO	BP4245-001	female	female	1	control	0	Blood WB	5.065.195.104	5.091.118.542	4.163.064.869	NA	128.061.888	-6.664.212.002	NA	FALSE	0.018282283	NA	0.246009746	NA	NA	NA	NA	NA	NA	NA	NA	NA	NA	NA
X4828753039_H	4828753039_H	4554318167	R04C02	27K	M27S240	Netherlands	NO	SC8133-001	female	female	1	control	0	Blood WB	4.929.120.939	4.713.158.967	3.535.697.042	NA	-1.681.570.371	-1.250.610.017	NA	FALSE	0.600147064	NA	0.618624574	NA	NA	NA	NA	NA	NA	NA	NA	NA	NA	NA
X4828753039_I	4828753039_I	4554318167	R05C01	27K	M27S240	Netherlands	NO	GK0090-001	female	female	1	control	0	Blood WB	3.209.105.196	3.206.993.036	1.537.142.241	NA	0.52343713	-1.598.450.885	NA	FALSE	0.139797899	NA	1.133.449.821	NA	NA	NA	NA	NA	NA	NA	NA	NA	NA	NA
X4828753039_J	4828753039_J	4554318167	R05C02	27K	M27S240	Netherlands	NO	SC8242-001	female	female	1	control	0	Blood WB	4.984.974.318	5.102.761.556	3.956.269.456	NA	1.558.383.699	-8.731.933.682	NA	FALSE	0.076272473	NA	0.060025405	NA	NA	NA	NA	NA	NA	NA	NA	NA	NA	NA
X4828753039_K	4828753039_K	4554318167	R06C01	27K	M27S240	Netherlands	NO	BP4056-100	female	female	1	control	0	Blood WB	42	5.186.821.209	348.838.948	NA	109.363.554	-3.023.094.634	NA	FALSE	2.034.153.091	NA	0.784916852	NA	NA	NA	NA	NA	NA	NA	NA	NA	NA	NA
X4828753040_A	4828753040_A	4554318263	R01C01	27K	M27S240	Netherlands	NO	GK0088-004	male	male	0	control	0	Blood WB	2.231.397.265	2.443.867.707	1.679.990.264	NA	1.675.943.466	-3.731.785.115	NA	FALSE	0.100815945	NA	0.68002643	NA	NA	NA	NA	NA	NA	NA	NA	NA	NA	NA
X4828753040_C	4828753040_C	4554318263	R02C01	27K	M27S240	Netherlands	NO	BP4062-100	female	female	1	control	0	Blood WB	51	4.516.525.317	2.733.247.107	NA	-4.713.213.911	-1.902.620.871	NA	FALSE	1.233.076.691	NA	1.583.639.558	NA	NA	NA	NA	NA	NA	NA	NA	NA	NA	NA
X4828753040_F	4828753040_F	4554318263	R03C02	27K	M27S240	Netherlands	NO	GK0091-004	male	male	0	control	0	Blood WB	1.912.978.245	2.035.446.853	7.489.013.329	NA	132.331.853	-9.481.812.421	NA	FALSE	0.027196878	NA	0.171011934	NA	NA	NA	NA	NA	NA	NA	NA	NA	NA	NA
X4828753040_H	4828753040_H	4554318263	R04C02	27K	M27S240	Netherlands	NO	BP5025-001	male	male	0	control	0	Blood WB	2.388.553.343	2.308.858.163	2.104.246.296	NA	-1.158.299.326	-0.426862747	NA	FALSE	0.490901455	NA	1.169.174.668	NA	NA	NA	NA	NA	NA	NA	NA	NA	NA	NA
X4828753042_B	4828753042_B	4554318094	R01C02	27K	M27S240	Netherlands	NO	BP4124-001	female	female	1	control	0	Blood WB	5.189.496.252	4.642.473.197	3.114.805.528	NA	-5.311.634.749	-180.335.415	NA	FALSE	1.358.011.655	NA	1.436.718.885	NA	NA	NA	NA	NA	NA	NA	NA	NA	NA	NA
X4828753042_C	4828753042_C	4554318094	R02C01	27K	M27S240	Netherlands	NO	SC8135-001	female	female	1	control	0	Blood WB	3.008.416.338	3.221.379.849	2.821.458.836	NA	2.143.087.177	0.818955923	NA	FALSE	0.198343603	NA	1.353.563.268	NA	NA	NA	NA	NA	NA	NA	NA	NA	NA	NA
X4828753042_G	4828753042_G	4554318094	R04C01	27K	M27S240	Netherlands	NO	BP4253-001	female	female	1	control	0	Blood WB	3.214.307.226	3.403.020.155	2.600.251.614	NA	2.427.035.954	-0.27659551	NA	FALSE	0.257624845	NA	1.191.415.116	NA	NA	NA	NA	NA	NA	NA	NA	NA	NA	NA
X4831231011_A	4831231011_A	4554318204	R01C01	27K	M27S240	Netherlands	NO	GK0052-001	male	male	0	case	1	Blood WB	2.460.834.187	2.302.001.094	1.126.746.165	NA	-1.787.310.794	-1.845.551.464	NA	FALSE	0.62222296	NA	1.499.173.428	NA	NA	NA	NA	NA	NA	NA	NA	NA	NA	NA
X4831231011_B	4831231011_B	4554318204	R01C02	27K	M27S240	Netherlands	NO	GK0059-001	male	male	0	case	1	Blood WB	2.954.753.287	2.769.430.873	199.826.454	NA	-216.640.062	-1.369.374.827	NA	FALSE	0.701367219	NA	0.794403581	NA	NA	NA	NA	NA	NA	NA	NA	NA	NA	NA
X4831231011_C	4831231011_C	4554318204	R02C01	27K	M27S240	Netherlands	NO	GK0070-001	male	male	0	case	1	Blood WB	3.338.060.793	3.269.782.121	2.061.832.389	NA	-1.230.436.727	-1.740.322.939	NA	FALSE	0.505961899	NA	134.342.893	NA	NA	NA	NA	NA	NA	NA	NA	NA	NA	NA
X4831231011_D	4831231011_D	4554318204	R02C02	27K	M27S240	Netherlands	NO	BP4202-001	female	female	1	control	0	Blood WB	6.249.341.505	6.039.351.235	5.049.003.131	NA	-1.537.486.879	-1.797.167.151	NA	FALSE	0.570066116	NA	1.427.561.757	NA	NA	NA	NA	NA	NA	NA	NA	NA	NA	NA
X4831231011_E	4831231011_E	4554318204	R03C01	27K	M27S240	Netherlands	NO	GK0094-006	male	male	0	case	1	Blood WB	2.988.429.589	3.088.577.142	2.425.667.404	NA	1.000.325.517	-7.942.486.307	NA	FALSE	0.040235801	NA	0.056817519	NA	NA	NA	NA	NA	NA	NA	NA	NA	NA	NA
X4831231011_F	4831231011_F	4554318204	R03C02	27K	M27S240	Netherlands	NO	BP4206-001	male	male	0	control	0	Blood WB	5.578.827.161	5.152.930.578	6.137.391.118	NA	-4.065.988.279	1.837.349.926	NA	FALSE	1.097.952.534	NA	1.504.291.659	NA	NA	NA	NA	NA	NA	NA	NA	NA	NA	NA
X4831231011_G	4831231011_G	4554318204	R04C01	27K	M27S240	Netherlands	NO	GK0107-003	female	female	1	case	1	Blood WB	2.598.277.307	2.949.944.589	2.733.371.747	NA	2.821.956.278	-3.678.573.446	NA	FALSE	0.340074107	NA	0.687902075	NA	NA	NA	NA	NA	NA	NA	NA	NA	NA	NA
X4831231011_H	4831231011_H	4554318204	R04C02	27K	M27S240	Netherlands	NO	BP4210-001	male	male	0	control	0	Blood WB	4.275.581.642	485.366.703	4.123.430.784	NA	5.914.883.214	-5.575.590.647	NA	FALSE	0.985798139	NA	0.407132205	NA	NA	NA	NA	NA	NA	NA	NA	NA	NA	NA
X4831231011_I	4831231011_I	4554318204	R05C01	27K	M27S240	Netherlands	NO	GK0111-003	female	female	1	case	1	Blood WB	3.066.186.255	3.156.553.784	3.345.614.702	NA	0.972697555	-2.498.019.081	NA	FALSE	0.046003813	NA	0.862631168	NA	NA	NA	NA	NA	NA	NA	NA	NA	NA	NA
X4831231011_J	4831231011_J	4554318204	R05C02	27K	M27S240	Netherlands	NO	GK0061-001	female	female	1	control	0	Blood WB	4.620.284.606	4.796.627.452	3.757.238.587	NA	2.139.183.191	-1.205.370.114	NA	FALSE	0.197528551	NA	0.551666816	NA	NA	NA	NA	NA	NA	NA	NA	NA	NA	NA
X4831231011_K	4831231011_K	4554318204	R06C01	27K	M27S240	Netherlands	NO	GK0124-001	male	male	0	case	1	Blood WB	2.817.036.376	3.089.401.822	1.441.596.185	NA	1.530.360.521	-1.782.025.835	NA	FALSE	0.07042195	NA	1.405.151.705	NA	NA	NA	NA	NA	NA	NA	NA	NA	NA	NA
X4831231011_L	4831231011_L	4554318204	R06C02	27K	M27S240	Netherlands	NO	SC2102-206	female	female	1	control	0	Blood WB	4.843.424.332	4.169.184.981	3.599.258.812	NA	-5.610.999.609	-1.573.120.643	NA	FALSE	1.420.511.381	NA	1.095.959.551	NA	NA	NA	NA	NA	NA	NA	NA	NA	NA	NA
X4831231012_C	4831231012_C	4554318227	R02C01	27K	M27S240	Netherlands	Duplicate	SC8275-001	male	male	0	control	0	Blood WB	28	2.771.673.651	2.617.102.022	NA	-1.091.185.611	-4.269.740.554	NA	FALSE	0.476889827	NA	0.600405814	NA	NA	NA	NA	NA	NA	NA	NA	NA	NA	NA
X4831231012_D	4831231012_D	4554318227	R02C02	27K	M27S240	Netherlands	NO	SC8018-001	male	male	0	case	1	Blood WB	2.165.413.616	2.896.239.706	2.656.848.374	NA	7.250.499.514	2.075.424.228	NA	FALSE	126.464.066	NA	1.539.528.077	NA	NA	NA	NA	NA	NA	NA	NA	NA	NA	NA
X4831231012_E	4831231012_E	4554318227	R03C01	27K	M27S240	Netherlands	NO	GK0020-003	male	male	0	case	1	Blood WB	3.190.761.194	2.982.539.267	3.081.906.141	NA	-2.632.285.927	-4.566.265.897	NA	FALSE	0.798632155	NA	0.556518293	NA	NA	NA	NA	NA	NA	NA	NA	NA	NA	NA
X4831231012_F	4831231012_F	4554318227	R03C02	27K	M27S240	Netherlands	NO	SC8020-001	male	male	0	case	1	Blood WB	2.333.247.545	3.335.147.773	3.179.191.163	NA	1.021.152.612	5.943.219.463	NA	FALSE	1.882.827.276	NA	2.111.984.859	NA	NA	NA	NA	NA	NA	NA	NA	NA	NA	NA
X4831231012_G	4831231012_G	4554318227	R04C01	27K	M27S240	Netherlands	NO	SC8132-001	male	male	0	control	0	Blood WB	2.343.651.606	3.616.618.935	2.590.555.309	NA	1.299.107.131	-0.550594805	NA	FALSE	2.463.125.215	NA	1.150.861.585	NA	NA	NA	NA	NA	NA	NA	NA	NA	NA	NA
X4831231012_H	4831231012_H	4554318227	R04C02	27K	M27S240	Netherlands	NO	SC8024-001	male	male	0	case	1	Blood WB	211.284.573	2.821.933.875	67.821.615	NA	7.007.989.205	-172.723.827	NA	FALSE	121.401.071	NA	1.324.062.839	NA	NA	NA	NA	NA	NA	NA	NA	NA	NA	NA
X4831231012_K	4831231012_K	4554318227	R06C01	27K	M27S240	Netherlands	NO	GK1372-003	female	female	1	control	0	Blood WB	3.527.250.426	3.848.746.794	3.584.553.518	NA	2.225.931.752	-3.570.996.954	NA	FALSE	0.215639431	NA	0.703824038	NA	NA	NA	NA	NA	NA	NA	NA	NA	NA	NA
X4831231026_B	4831231026_B	4554318290	R01C02	27K	M27S240	Netherlands	NO	SC8003-001	female	female	1	case	1	Blood WB	3.579.544.521	3.296.394.148	3.114.953.326	NA	-2.332.272.028	-7.514.129.242	NA	FALSE	0.735996926	NA	0.120216922	NA	NA	NA	NA	NA	NA	NA	NA	NA	NA	NA
X4831231026_L	4831231026_L	4554318290	R06C02	27K	M27S240	Netherlands	NO	SC8374-001	male	male	0	case	1	Blood WB	2.530.650.911	2.296.340.373	1.312.786.654	NA	-2.153.704.052	-1.374.478.781	NA	FALSE	0.6987165	NA	0.801957739	NA	NA	NA	NA	NA	NA	NA	NA	NA	NA	NA
X4831231034_A	4831231034_A	4554318297	R01C01	27K	M27S240	Netherlands	NO	SC8406-001	male	male	0	case	1	Blood WB	20	2.546.376.996	1.521.257.554	NA	5.006.821.157	-7.478.966.519	NA	FALSE	0.796218009	NA	0.125421215	NA	NA	NA	NA	NA	NA	NA	NA	NA	NA	NA
X4831231034_C	4831231034_C	4554318297	R02C01	27K	M27S240	Netherlands	NO	SC8407-001	male	male	0	case	1	Blood WB	1.978.961.894	2.184.775.954	2.052.197.377	NA	3.115.865.223	-3.522.016.721	NA	FALSE	0.401434777	NA	0.711073404	NA	NA	NA	NA	NA	NA	NA	NA	NA	NA	NA
X4831231034_E	4831231034_E	4554318297	R03C01	27K	M27S240	Netherlands	NO	SC8408-001	female	female	1	case	1	Blood WB	2.560.767.929	2.889.588.188	2.021.104.121	NA	4.774.552.351	-847.304.454	NA	FALSE	0.747726223	NA	0.021708266	NA	NA	NA	NA	NA	NA	NA	NA	NA	NA	NA
X4831231034_F	4831231034_F	4554318297	R03C02	27K	M27S240	Netherlands	NO	SC8354-001	female	female	1	case	1	Blood WB	47	4.498.888.191	3.782.820.253	NA	-1.294.908.098	-1.120.621.221	NA	FALSE	0.519421872	NA	0.426233396	NA	NA	NA	NA	NA	NA	NA	NA	NA	NA	NA
X4831231034_H	4831231034_H	4554318297	R04C02	27K	M27S240	Netherlands	NO	SC8380-001	male	male	0	case	1	Blood WB	19	1.921.870.807	1.311.797.609	NA	0.858741466	-8.220.974.412	NA	FALSE	0.06979493	NA	0.015599617	NA	NA	NA	NA	NA	NA	NA	NA	NA	NA	NA
X4831231034_I	4831231034_I	4554318297	R05C01	27K	M27S240	Netherlands	NO	SC8352-001	female	female	1	case	1	Blood WB	27	3.136.618.233	3.334.090.782	NA	5.218.997.484	3.666.451.286	NA	FALSE	0.840514998	NA	1.775.009.579	NA	NA	NA	NA	NA	NA	NA	NA	NA	NA	NA
X4831231034_J	4831231034_J	4554318297	R05C02	27K	M27S240	Netherlands	NO	SC8355-001	male	male	0	case	1	Blood WB	27	2.706.620.636	1.996.546.614	NA	1.302.288.156	-5.600.671.682	NA	FALSE	0.022806274	NA	0.403420062	NA	NA	NA	NA	NA	NA	NA	NA	NA	NA	NA
X4843638001_A	4843638001_A	4843638001	A	27K	M27S384	Netherlands	Duplicate	SC4009-203	male	male	0	case	1	Blood WB	2.369.661.759	2.101.515.619	1.754.902.357	NA	-2.323.505.426	-5.884.874.702	NA	FALSE	0.734166684	NA	0.361356319	NA	NA	NA	NA	NA	NA	NA	NA	NA	NA	NA
X4843638001_B	4843638001_B	4843638001	B	27K	M27S384	Netherlands	NO	SC4085-201	female	female	1	case	1	Blood WB	7.759.846.869	7.341.886.614	7.087.164.805	NA	-3.779.622.984	-7.055.525.435	NA	TRUE	1.038.166.785	NA	0.188093023	NA	NA	NA	NA	NA	NA	NA	NA	NA	NA	NA
X4843638001_D	4843638001_D	4843638001	D	27K	M27S384	Netherlands	NO	SC4098-201	male	male	0	case	1	Blood WB	2.236.325.505	1.936.041.293	9.586.891.431	NA	-1.642.633.498	-1.131.329.009	NA	FALSE	0.592018041	NA	0.442081561	NA	NA	NA	NA	NA	NA	NA	NA	NA	NA	NA
X4843638001_E	4843638001_E	4843638001	E	27K	M27S384	Netherlands	NO	SC4026-201	female	female	1	case	1	Blood WB	3.859.145.416	4.902.768.603	304.489.393	NA	121.660.771	-7.678.092.019	NA	FALSE	2.290.887.527	NA	0.095949452	NA	NA	NA	NA	NA	NA	NA	NA	NA	NA	NA
X4843638001_F	4843638001_F	4843638001	F	27K	M27S384	Netherlands	NO	SC4012-201	male	male	0	case	1	Blood WB	2.435.645.408	2.549.847.696	1.220.967.394	NA	162.648.359	-1.262.301.331	NA	FALSE	0.090489988	NA	0.635928416	NA	NA	NA	NA	NA	NA	NA	NA	NA	NA	NA
X4843638001_G	4843638001_G	4843638001	G	27K	M27S384	Netherlands	NO	SC4040-201	female	female	1	case	1	Blood WB	586.356.988	5.772.251.111	4.438.850.446	NA	1.168.936.267	-1.316.532.787	NA	FALSE	0.00503419	NA	0.716194209	NA	NA	NA	NA	NA	NA	NA	NA	NA	NA	NA
X4843638001_H	4843638001_H	4843638001	H	27K	M27S384	Netherlands	NO	SC4007-203	female	female	1	case	1	Blood WB	2.659.332.716	2.011.820.639	1.237.636.498	NA	-4.678.729.255	-1.423.234.159	NA	FALSE	1.225.877.177	NA	0.874118608	NA	NA	NA	NA	NA	NA	NA	NA	NA	NA	NA
X4843638001_I	4843638001_I	4843638001	I	27K	M27S384	Netherlands	NO	GK1061-001	male	male	0	case	1	Blood WB	3.754.557.225	4.094.351.115	3.827.129.504	NA	532.666.663	1.113.391.442	NA	FALSE	0.862993562	NA	1.397.141.482	NA	NA	NA	NA	NA	NA	NA	NA	NA	NA	NA
X4843638001_K	4843638001_K	4843638001	K	27K	M27S384	Netherlands	Duplicate	SC4074-201	male	male	0	case	1	Blood WB	331.539.634	4.106.548.843	3.718.286.718	NA	917.765.656	4.988.477.313	NA	FALSE	1.666.981.757	NA	1.970.677.322	NA	NA	NA	NA	NA	NA	NA	NA	NA	NA	NA
X4843638002_A	4843638002_A	4843638002	A	27K	M27S384	Netherlands	NO	SC4001-202	male	male	0	case	1	Blood WB	2.361.995.608	2.251.856.185	7.231.703.237	NA	-0.095894361	-1.691.179.339	NA	FALSE	0.269098473	NA	1.270.693.468	NA	NA	NA	NA	NA	NA	NA	NA	NA	NA	NA
X4843638002_C	4843638002_C	4843638002	C	27K	M27S384	Netherlands	NO	SC4014-201	male	male	0	case	1	Blood WB	2.552.280.406	234.989.166	1.644.865.189	NA	-1.102.080.686	-7.489.061.148	NA	FALSE	0.47916444	NA	0.123927149	NA	NA	NA	NA	NA	NA	NA	NA	NA	NA	NA
X4843638002_E	4843638002_E	4843638002	E	27K	M27S384	Netherlands	NO	SC4031-201	male	male	0	case	1	Blood WB	3.315.670.131	2.898.215.046	2.507.208.394	NA	-261.747.749	-708.919.598	NA	FALSE	0.795540532	NA	0.183109581	NA	NA	NA	NA	NA	NA	NA	NA	NA	NA	NA
X4843638002_H	4843638002_H	4843638002	H	27K	M27S384	Netherlands	NO	SC4034-201	male	male	0	case	1	Blood WB	2.594.718.023	1.735.421.554	1.698.495.332	NA	-8.117.489.384	-8.192.529.418	NA	FALSE	1.943.802.334	NA	0.019809646	NA	NA	NA	NA	NA	NA	NA	NA	NA	NA	NA
X4843638002_I	4843638002_I	4843638002	I	27K	M27S384	Netherlands	NO	SC4055-201	male	male	0	case	1	Blood WB	354.209.535	2.894.057.159	2.275.160.636	NA	-5.182.632.248	-126.769.713	NA	FALSE	1.331.079.233	NA	0.643914521	NA	NA	NA	NA	NA	NA	NA	NA	NA	NA	NA
X4843638002_J	4843638002_J	4843638002	J	27K	M27S384	Netherlands	NO	SC4038-203	male	male	0	case	1	Blood WB	3.250.234.064	3.137.400.731	254.207.801	NA	0.830739101	-5.042.471.217	NA	FALSE	0.075641107	NA	0.486037063	NA	NA	NA	NA	NA	NA	NA	NA	NA	NA	NA
X4843638002_K	4843638002_K	4843638002	K	27K	M27S384	Netherlands	NO	SC4068-205	male	male	0	case	1	Blood WB	6.893.024.324	7.045.597.571	6.493.540.125	NA	2.402.822.529	-3.100.468.436	NA	FALSE	0.252569701	NA	0.773465067	NA	NA	NA	NA	NA	NA	NA	NA	NA	NA	NA
X4843638002_L	4843638002_L	4843638002	L	27K	M27S384	Netherlands	NO	SC4039-201	male	male	0	case	1	Blood WB	3.344.418.194	360.469.876	1.899.724.716	NA	5.117.505.008	-116.566.222	NA	FALSE	0.819325965	NA	0.492896763	NA	NA	NA	NA	NA	NA	NA	NA	NA	NA	NA
X4843638003_A	4843638003_A	4843638003	A	27K	M27S384	Netherlands	NO	GK0247-001	male	male	0	control	0	Blood WB	196.773.646	2.510.404.755	5.464.764	NA	6.271.364.359	-1.288.871.172	NA	FALSE	1.060.222.284	NA	0.675253367	NA	NA	NA	NA	NA	NA	NA	NA	NA	NA	NA
X4843638003_B	4843638003_B	4843638003	B	27K	M27S384	Netherlands	NO	GK2190-001	female	female	1	control	0	Blood WB	3.397.747.247	3.685.642.307	2.947.285.104	NA	3.378.326.642	-2.595.007.605	NA	FALSE	0.456230008	NA	0.848276287	NA	NA	NA	NA	NA	NA	NA	NA	NA	NA	NA
X4843638003_C	4843638003_C	4843638003	C	27K	M27S384	Netherlands	NO	GK1215-001	male	male	0	control	0	Blood WB	1.812.770.711	2.623.334.367	6.121.109.065	NA	955.913.341	-9.328.512.533	NA	FALSE	1.746.624.366	NA	0.148322636	NA	NA	NA	NA	NA	NA	NA	NA	NA	NA	NA
X4843638003_D	4843638003_D	4843638003	D	27K	M27S384	Netherlands	NO	GK3305-001	female	female	1	control	0	Blood WB	2.216.338.756	1.927.971.615	1.501.830.064	NA	-1.828.523.156	-5.430.722.262	NA	FALSE	0.630827047	NA	0.428573591	NA	NA	NA	NA	NA	NA	NA	NA	NA	NA	NA
X4843638003_E	4843638003_E	4843638003	E	27K	M27S384	Netherlands	NO	GK1217-001	male	male	0	control	0	Blood WB	3.177.619.222	2.746.697.231	252.103.016	NA	-4.722.377.233	-5.878.698.709	NA	FALSE	1.234.989.758	NA	0.362270403	NA	NA	NA	NA	NA	NA	NA	NA	NA	NA	NA
X4843638003_F	4843638003_F	4843638003	F	27K	M27S384	Netherlands	NO	GK0251-001	male	male	0	control	0	Blood WB	1.930.227.082	2.430.127.348	1.297.661.011	NA	7.033.911.288	-4.373.720.411	NA	FALSE	1.219.422.578	NA	0.585016174	NA	NA	NA	NA	NA	NA	NA	NA	NA	NA	NA
X4843638003_H	4843638003_H	4843638003	H	27K	M27S384	Netherlands	NO	GK2214-001	male	male	0	control	0	Blood WB	4.036.014.451	4.688.928.897	4.073.437.173	NA	7.153.398.158	1.365.432.485	NA	FALSE	124.436.838	NA	1.434.445.061	NA	NA	NA	NA	NA	NA	NA	NA	NA	NA	NA
X4843638003_I	4843638003_I	4843638003	I	27K	M27S384	Netherlands	NO	GK0220-001	female	female	1	control	0	Blood WB	3.292.337.683	2.722.103.548	2.946.350.163	NA	-399.644.161	-2.225.664.577	NA	FALSE	1.083.432.968	NA	0.90294126	NA	NA	NA	NA	NA	NA	NA	NA	NA	NA	NA
X4843638003_J	4843638003_J	4843638003	J	27K	M27S384	Netherlands	NO	GK2224-001	female	female	1	control	0	Blood WB	3.668.526.621	3.929.152.897	2.805.667.257	NA	3.160.640.782	-6.501.016.022	NA	FALSE	0.410782769	NA	0.270163726	NA	NA	NA	NA	NA	NA	NA	NA	NA	NA	NA
X4843638003_K	4843638003_K	4843638003	K	27K	M27S384	Netherlands	NO	GK0190-001	female	female	1	control	0	Blood WB	204.686.208	1.605.772.557	7.810.386.766	NA	-3.386.103.529	-9.512.141.465	NA	FALSE	0.956009988	NA	0.175500814	NA	NA	NA	NA	NA	NA	NA	NA	NA	NA	NA
X4843638003_L	4843638003_L	4843638003	L	27K	M27S384	Netherlands	NO	GK1242-001	male	male	0	control	0	Blood WB	2.878.639.368	2.576.536.952	9.528.180.882	NA	-2.256.104.058	-1.788.592.337	NA	FALSE	0.720095002	NA	141.487.052	NA	NA	NA	NA	NA	NA	NA	NA	NA	NA	NA
X4843638004_A	4843638004_A	4843638004	A	27K	M27S384	Netherlands	NO	GK0294-003	female	female	1	case	1	Blood WB	4.704.064.675	4.571.175.686	4.848.768.065	NA	1.613.884.336	0.635547639	NA	FALSE	0.087859586	NA	1.326.417.747	NA	NA	NA	NA	NA	NA	NA	NA	NA	NA	NA
X4843638004_B	4843638004_B	4843638004	B	27K	M27S384	Netherlands	NO	GK0336-001	male	male	0	case	1	Blood WB	2.547.352.167	1.442.939.433	1.479.346.227	NA	-9.737.619.506	-1.003.148.673	NA	FALSE	2.282.044.063	NA	0.252367014	NA	NA	NA	NA	NA	NA	NA	NA	NA	NA	NA
X4843638004_C	4843638004_C	4843638004	C	27K	M27S384	Netherlands	NO	GK0302-003	male	male	0	case	1	Blood WB	2.315.724.917	2.423.519.263	200.085.013	NA	2.053.580.613	-6.191.888.613	NA	FALSE	0.179656922	NA	0.315916427	NA	NA	NA	NA	NA	NA	NA	NA	NA	NA	NA
X4843638004_D	4843638004_D	4843638004	D	27K	M27S384	Netherlands	NO	GK0329-004	male	male	0	case	1	Blood WB	3.204.176.957	3.824.624.138	3.125.323.445	NA	7.307.187.898	-2.690.423.809	NA	FALSE	1.276.475.744	NA	0.834154119	NA	NA	NA	NA	NA	NA	NA	NA	NA	NA	NA
X4843638004_E	4843638004_E	4843638004	E	27K	M27S384	Netherlands	NO	GK0311-003	male	male	0	case	1	Blood WB	3.047.842.253	3.612.051.308	1.370.531.266	NA	6.535.263.121	-1.852.942.997	NA	FALSE	1.115.317.595	NA	1.510.113.338	NA	NA	NA	NA	NA	NA	NA	NA	NA	NA	NA
X4843638004_F	4843638004_F	4843638004	F	27K	M27S384	Netherlands	NO	GK0333-001	male	male	0	case	1	Blood WB	3.592.686.493	332.389.473	2.118.287.712	NA	-1.081.844.417	-1.485.419.628	NA	FALSE	0.474939625	NA	0.966156815	NA	NA	NA	NA	NA	NA	NA	NA	NA	NA	NA
X4843638004_G	4843638004_G	4843638004	G	27K	M27S384	Netherlands	NO	GK0325-003	female	female	1	case	1	Blood WB	307.001.933	331.352.182	2.897.765.696	NA	4.815.369.443	-2.268.127.641	NA	FALSE	0.756247788	NA	0.896656473	NA	NA	NA	NA	NA	NA	NA	NA	NA	NA	NA
X4843638004_H	4843638004_H	4843638004	H	27K	M27S384	Netherlands	NO	GK1175-004	male	male	0	case	1	Blood WB	2.523.258.552	2.356.190.121	1.368.842.909	NA	-1.817.476.339	-1.265.494.086	NA	FALSE	0.628520754	NA	0.640653884	NA	NA	NA	NA	NA	NA	NA	NA	NA	NA	NA
X4843638004_I	4843638004_I	4843638004	I	27K	M27S384	Netherlands	NO	GK0321-003	female	female	1	case	1	Blood WB	4.134.853.029	3.876.167.046	284.595.667	NA	-0.825987586	-1.446.084.209	NA	FALSE	0.421523263	NA	0.907938046	NA	NA	NA	NA	NA	NA	NA	NA	NA	NA	NA
X4843638004_J	4843638004_J	4843638004	J	27K	M27S384	Netherlands	NO	GK1181-004	male	male	0	case	1	Blood WB	2.538.317.061	2.395.252.499	1.124.041.307	NA	-0.433987437	-1.412.294.509	NA	FALSE	0.339683659	NA	0.857927274	NA	NA	NA	NA	NA	NA	NA	NA	NA	NA	NA
X4843638004_L	4843638004_L	4843638004	L	27K	M27S384	Netherlands	NO	GK1176-003	male	male	0	case	1	Blood WB	2.311.070.468	1.808.208.152	6.751.385.539	NA	-4.962.646.098	-1.761.962.621	NA	FALSE	1.285.151.751	NA	1.375.456.952	NA	NA	NA	NA	NA	NA	NA	NA	NA	NA	NA
X4843638006_A	4843638006_A	4843638006	A	27K	M27S384	Netherlands	NO	SC4059-201	male	male	0	case	1	Blood WB	2.328.045.515	2.614.991.268	9.589.854.506	NA	3.183.069.543	-135.441.992	NA	FALSE	0.41546532	NA	0.772269427	NA	NA	NA	NA	NA	NA	NA	NA	NA	NA	NA
X4843638006_C	4843638006_C	4843638006	C	27K	M27S384	Netherlands	NO	SC4069-201	male	male	0	case	1	Blood WB	2.480.273.353	2.028.634.161	165.166.728	NA	-3.779.699.787	-7.187.384.429	NA	FALSE	103.818.282	NA	0.168577104	NA	NA	NA	NA	NA	NA	NA	NA	NA	NA	NA
X4843638006_D	4843638006_D	4843638006	D	27K	M27S384	Netherlands	NO	GK1031-003	male	male	0	case	1	Blood WB	2.424.419.974	1.929.794.979	1.799.578.783	NA	-4.309.953.139	-6.856.834.457	NA	FALSE	1.148.886.156	NA	0.217500473	NA	NA	NA	NA	NA	NA	NA	NA	NA	NA	NA
X4843638006_E	4843638006_E	4843638006	E	27K	M27S384	Netherlands	NO	SC4080-206	male	male	0	case	1	Blood WB	5.646.179.766	6.413.349.464	3.858.241.733	NA	8.564.718.288	-1.890.636.521	NA	FALSE	1.539.015.924	NA	1.565.902.003	NA	NA	NA	NA	NA	NA	NA	NA	NA	NA	NA
X4843638006_F	4843638006_F	4843638006	F	27K	M27S384	Netherlands	NO	SC4058-202	male	male	0	case	1	Blood WB	2.361.721.817	2.586.839.151	1.188.296.197	NA	2.187.323.458	-1.258.548.019	NA	FALSE	0.207579007	NA	0.63037329	NA	NA	NA	NA	NA	NA	NA	NA	NA	NA	NA
X4843638006_G	4843638006_G	4843638006	G	27K	M27S384	Netherlands	NO	SC4094-201	male	male	0	case	1	Blood WB	7.276.331.829	659.159.003	6.478.737.895	NA	-6.116.406.404	-811.946.396	NA	TRUE	1.526.027.392	NA	0.03062377	NA	NA	NA	NA	NA	NA	NA	NA	NA	NA	NA
X4843638006_H	4843638006_H	4843638006	H	27K	M27S384	Netherlands	Duplicate	GK0096-001	female	female	1	control	0	Blood WB	2.550.090.077	3.003.442.567	1.627.755.653	NA	5.158.652.916	-1.063.657.443	NA	FALSE	0.827916596	NA	0.341923605	NA	NA	NA	NA	NA	NA	NA	NA	NA	NA	NA
X4843638006_I	4843638006_I	4843638006	I	27K	M27S384	Netherlands	NO	SC4003-201	male	male	0	case	1	Blood WB	2.832.916.258	1.850.204.212	2.546.113.258	NA	-9.895.398.277	-440.506.616	NA	FALSE	2.314.984.235	NA	0.580376816	NA	NA	NA	NA	NA	NA	NA	NA	NA	NA	NA
X4843638006_J	4843638006_J	4843638006	J	27K	M27S384	Netherlands	NO	SC4084-201	male	male	0	case	1	Blood WB	6.710.953.258	5.860.640.625	5.804.085.933	NA	-6.971.294.459	-8.651.353.548	NA	FALSE	1.704.506.151	NA	0.048099064	NA	NA	NA	NA	NA	NA	NA	NA	NA	NA	NA
X4843638006_K	4843638006_K	4843638006	K	27K	M27S384	Netherlands	NO	SC4015-202	male	male	0	case	1	Blood WB	2.327.224.142	2.684.631.688	1.256.312.425	NA	3.212.003.101	-2.323.090.122	NA	FALSE	0.421505907	NA	2.205.959.148	NA	NA	NA	NA	NA	NA	NA	NA	NA	NA	NA
X4843638006_L	4843638006_L	4843638006	L	27K	M27S384	Netherlands	NO	SC4096-201	male	male	0	case	1	Blood WB	3.068.650.374	2.685.542.609	1.954.935.935	NA	-4.372.633.203	-1.119.367.221	NA	FALSE	116.197.215	NA	0.424377402	NA	NA	NA	NA	NA	NA	NA	NA	NA	NA	NA
X4843638027_A	4843638027_A	4843638027	A	27K	M27S384	Netherlands	NO	GK2085-001	male	male	0	control	0	Blood WB	3.433.613.878	3.294.173.198	2.271.643.986	NA	-1.521.292.389	-1.152.008.678	NA	FALSE	0.566685121	NA	0.472688706	NA	NA	NA	NA	NA	NA	NA	NA	NA	NA	NA
X4843638027_B	4843638027_B	4843638027	B	27K	M27S384	Netherlands	NO	GK3101-003	female	female	1	control	0	Blood WB	4.852.185.647	4.104.742.574	172.432.439	NA	-6.645.666.008	-2.893.763.752	NA	FALSE	163.652.326	NA	3.050.590.184	NA	NA	NA	NA	NA	NA	NA	NA	NA	NA	NA
X4843638027_C	4843638027_C	4843638027	C	27K	M27S384	Netherlands	NO	GK1111-001	male	male	0	control	0	Blood WB	2.150.902.689	236.688.745	5.281.914.688	NA	1.542.418.542	-1.385.913.215	NA	FALSE	0.072939356	NA	0.818881383	NA	NA	NA	NA	NA	NA	NA	NA	NA	NA	NA
X4843638027_D	4843638027_D	4843638027	D	27K	M27S384	Netherlands	NO	GK1142-001	male	male	0	control	0	Blood WB	4.319.662.005	457.750.563	2.802.185.156	NA	2.911.086.802	-1.208.937.936	NA	FALSE	0.358682281	NA	0.556947407	NA	NA	NA	NA	NA	NA	NA	NA	NA	NA	NA
X4843638027_E	4843638027_E	4843638027	E	27K	M27S384	Netherlands	NO	GK2097-001	male	male	0	control	0	Blood WB	2.415.658.659	1.872.559.553	833.056.225	NA	-5.396.294.853	-1.499.889.373	NA	FALSE	1.375.686.519	NA	0.987572901	NA	NA	NA	NA	NA	NA	NA	NA	NA	NA	NA
X4843638027_G	4843638027_G	4843638027	G	27K	M27S384	Netherlands	NO	GK1126-001	male	male	0	control	0	Blood WB	1.836.042.952	1.817.947.247	-1.018.229.297	NA	-141.634.314	-2.562.979.138	NA	FALSE	0.544774403	NA	2.561.009.211	NA	NA	NA	NA	NA	NA	NA	NA	NA	NA	NA
X4843638027_H	4843638027_H	4843638027	H	27K	M27S384	Netherlands	NO	GK2094-001	female	female	1	control	0	Blood WB	4.411.382.015	4.556.176.939	2.733.968.563	NA	2.601.257.891	-1.501.883.999	NA	FALSE	0.293997929	NA	0.990525066	NA	NA	NA	NA	NA	NA	NA	NA	NA	NA	NA
X4843638027_I	4843638027_I	4843638027	I	27K	M27S384	Netherlands	NO	GK2112-001	male	male	0	control	0	Blood WB	4.569.085.675	515.423.779	4.235.657.619	NA	5.150.277.369	-0.998508637	NA	FALSE	0.826167996	NA	1.084.567.664	NA	NA	NA	NA	NA	NA	NA	NA	NA	NA	NA
X4843638027_J	4843638027_J	4843638027	J	27K	M27S384	Netherlands	NO	GK2098-001	female	female	1	control	0	Blood WB	2.959.681.526	268.417.461	3.668.962.377	NA	-1.963.794.471	7.380.382.223	NA	FALSE	0.659068238	NA	2.324.693.526	NA	NA	NA	NA	NA	NA	NA	NA	NA	NA	NA
X4843638027_K	4843638027_K	4843638027	K	27K	M27S384	Netherlands	NO	GK0134-001	female	female	1	control	0	Blood WB	2.521.342.014	2.281.157.046	8.301.845.894	NA	-114.429.528	-1.525.923.472	NA	FALSE	0.487977768	NA	1.026.104.921	NA	NA	NA	NA	NA	NA	NA	NA	NA	NA	NA
X4843638029_B	4843638029_B	4843638029	B	27K	M27S384	Netherlands	NO	SC4037-202	male	male	0	case	1	Blood WB	3.472.826.208	3.222.792.904	2.629.424.375	NA	-3.286.464.774	-1.014.825.545	NA	FALSE	0.935207965	NA	0.269649481	NA	NA	NA	NA	NA	NA	NA	NA	NA	NA	NA
X4843638029_C	4843638029_C	4843638029	C	27K	M27S384	Netherlands	NO	SC4077-201	male	male	0	case	1	Blood WB	3.919.927.035	3.900.569.134	3.983.824.171	NA	-0.198215769	-1.355.760.613	NA	FALSE	0.290460565	NA	1.031.692.239	NA	NA	NA	NA	NA	NA	NA	NA	NA	NA	NA
X4843638029_D	4843638029_D	4843638029	D	27K	M27S384	Netherlands	NO	SC4053-206	male	male	0	case	1	Blood WB	5.222.351.181	5.529.768.656	4.351.029.691	NA	3.316.426.075	-9.887.374.639	NA	FALSE	0.443306753	NA	0.231037563	NA	NA	NA	NA	NA	NA	NA	NA	NA	NA	NA
X4843638029_E	4843638029_E	4843638029	E	27K	M27S384	Netherlands	NO	SC4086-201	female	female	1	case	1	Blood WB	8.576.839.438	7.344.263.296	7.394.785.507	NA	-1.195.709.477	-1.395.748.021	NA	TRUE	2.745.413.728	NA	0.833437484	NA	NA	NA	NA	NA	NA	NA	NA	NA	NA	NA
X4843638029_F	4843638029_F	4843638029	F	27K	M27S384	Netherlands	NO	SC4067-201	male	male	0	case	1	Blood WB	3.405.747.395	3.277.826.833	261.674.482	NA	-2.662.825.699	-100.412.955	NA	FALSE	0.805008078	NA	0.25381877	NA	NA	NA	NA	NA	NA	NA	NA	NA	NA	NA
X4843638029_G	4843638029_G	4843638029	G	27K	M27S384	Netherlands	NO	SC4103-201	male	male	0	case	1	Blood WB	2.262.609.448	2.078.620.812	8.596.770.924	NA	-3.706.140.135	-1.673.137.053	NA	FALSE	1.022.825.446	NA	1.243.989.809	NA	NA	NA	NA	NA	NA	NA	NA	NA	NA	NA
X4843638029_H	4843638029_H	4843638029	H	27K	M27S384	Netherlands	NO	SC4081-202	male	male	0	case	1	Blood WB	2.369.661.759	2.030.736.949	1.780.490.653	NA	-4.274.585.381	-840.079.759	NA	FALSE	1.141.502.273	NA	0.011015286	NA	NA	NA	NA	NA	NA	NA	NA	NA	NA	NA
X4843638029_I	4843638029_I	4843638029	I	27K	M27S384	Netherlands	NO	SC4019-206	female	female	1	case	1	Blood WB	3.954.150.919	4.086.745.216	3.181.320.637	NA	1.441.247.253	-1.105.284.404	NA	FALSE	0.051817379	NA	0.403533991	NA	NA	NA	NA	NA	NA	NA	NA	NA	NA	NA
X4843638029_L	4843638029_L	4843638029	L	27K	M27S384	Netherlands	NO	SC4107-201	male	male	0	case	1	Blood WB	2.340.092.322	2.250.765.748	2.560.062.039	NA	-138.572.748	-0.093921015	NA	FALSE	0.538382636	NA	1.218.452.032	NA	NA	NA	NA	NA	NA	NA	NA	NA	NA	NA
X4843638030_A	4843638030_A	4843638030	A	27K	M27S384	Netherlands	NO	GK0180-003	male	male	0	case	1	Blood WB	283.346.384	3.705.254.346	2.211.743.376	NA	7.550.976.704	-6.556.630.529	NA	FALSE	1.327.372.611	NA	0.261932447	NA	NA	NA	NA	NA	NA	NA	NA	NA	NA	NA
X4843638030_B	4843638030_B	4843638030	B	27K	M27S384	Netherlands	NO	GK0187-004	male	male	0	case	1	Blood WB	2.865.771.187	3.124.745.902	2.902.138.651	NA	1.801.969.437	-1.843.267.566	NA	FALSE	0.127126944	NA	0.9595383	NA	NA	NA	NA	NA	NA	NA	NA	NA	NA	NA
X4843638030_C	4843638030_C	4843638030	C	27K	M27S384	Netherlands	NO	GK0181-001	male	male	0	case	1	Blood WB	3.147.228.413	4.137.471.533	3.563.764.162	NA	8.161.590.901	0.241050556	NA	FALSE	1.454.853.237	NA	1.268.029.824	NA	NA	NA	NA	NA	NA	NA	NA	NA	NA	NA
X4843638030_D	4843638030_D	4843638030	D	27K	M27S384	Netherlands	NO	GK0197-004	female	female	1	case	1	Blood WB	3.338.060.793	3.133.501.434	2.474.482.138	NA	-194.921.407	-1.153.486.644	NA	FALSE	0.656024223	NA	0.474876185	NA	NA	NA	NA	NA	NA	NA	NA	NA	NA	NA
X4843638030_E	4843638030_E	4843638030	E	27K	M27S384	Netherlands	NO	GK1170-004	male	male	0	case	1	Blood WB	2.286.429.272	1.526.440.155	-2.739.932.403	NA	-883.363.391	-2.769.506.626	NA	FALSE	2.093.314.993	NA	2.866.682.221	NA	NA	NA	NA	NA	NA	NA	NA	NA	NA	NA
X4843638030_F	4843638030_F	4843638030	F	27K	M27S384	Netherlands	NO	GK0210-003	male	male	0	case	1	Blood WB	2.631.132.236	3.145.316.816	2.890.954.722	NA	4.673.423.922	0.080340131	NA	FALSE	0.726613194	NA	1.244.243.722	NA	NA	NA	NA	NA	NA	NA	NA	NA	NA	NA
X4843638030_G	4843638030_G	4843638030	G	27K	M27S384	Netherlands	NO	GK1157-004	male	male	0	case	1	Blood WB	2.171.710.811	2.383.482.132	4.521.429.925	NA	1.182.348.656	-2.081.529.752	NA	FALSE	0.002234026	NA	1.848.435.381	NA	NA	NA	NA	NA	NA	NA	NA	NA	NA	NA
X4843638030_I	4843638030_I	4843638030	I	27K	M27S384	Netherlands	NO	GK0186-003	female	female	1	case	1	Blood WB	2.740.374.875	2.902.549.791	2.251.869.866	NA	1.241.759.327	-8.268.704.823	NA	FALSE	0.010169403	NA	0.008535231	NA	NA	NA	NA	NA	NA	NA	NA	NA	NA	NA
X4843638030_J	4843638030_J	4843638030	J	27K	M27S384	Netherlands	NO	GK0199-004	male	male	0	case	1	Blood WB	3.043.187.804	2.905.635.422	254.131.663	NA	-2.600.502.309	-8.986.853.163	NA	FALSE	0.791996548	NA	0.09775501	NA	NA	NA	NA	NA	NA	NA	NA	NA	NA	NA
X4843638030_K	4843638030_K	4843638030	K	27K	M27S384	Netherlands	NO	GK0193-003	male	male	0	case	1	Blood WB	3.589.674.791	389.606.439	4.242.501.051	NA	1.870.987.508	5.185.315.412	NA	FALSE	0.141536152	NA	1.999.810.536	NA	NA	NA	NA	NA	NA	NA	NA	NA	NA	NA
X4843638030_L	4843638030_L	4843638030	L	27K	M27S384	Netherlands	NO	GK0221-003	male	male	0	case	1	Blood WB	2.225.921.444	2.330.433.488	2.359.155.155	NA	1.169.240.386	1.333.641.302	NA	FALSE	0.004970697	NA	1.429.739.776	NA	NA	NA	NA	NA	NA	NA	NA	NA	NA	NA
X4843638032_A	4843638032_A	4843638032	A	27K	M27S384	Netherlands	NO	GK0225-001	male	male	0	case	1	Blood WB	2.020.578.137	1.331.246.941	2.181.427.496	NA	-6.298.002.036	-0.802861717	NA	FALSE	1.563.939.915	NA	1.113.524.576	NA	NA	NA	NA	NA	NA	NA	NA	NA	NA	NA
X4843638032_B	4843638032_B	4843638032	B	27K	M27S384	Netherlands	NO	GK0244-004	male	male	0	case	1	Blood WB	2.609.776.532	2.702.293.384	7.999.699.392	NA	3.431.660.798	-1.847.218.867	NA	FALSE	0.467364816	NA	1.501.641.284	NA	NA	NA	NA	NA	NA	NA	NA	NA	NA	NA
X4843638032_C	4843638032_C	4843638032	C	27K	M27S384	Netherlands	NO	GK0223-001	male	male	0	case	1	Blood WB	2.374.863.789	1.931.220.737	1.032.908.872	NA	-2.050.934.879	-1.375.160.583	NA	FALSE	0.677260926	NA	0.802966846	NA	NA	NA	NA	NA	NA	NA	NA	NA	NA	NA
X4843638032_D	4843638032_D	4843638032	D	27K	M27S384	Netherlands	NO	GK0246-001	male	male	0	case	1	Blood WB	1.909.692.752	1.672.465.075	1.082.926.221	NA	-1.323.972.353	-7.352.833.472	NA	FALSE	0.525489745	NA	0.144089658	NA	NA	NA	NA	NA	NA	NA	NA	NA	NA	NA
X4843638032_E	4843638032_E	4843638032	E	27K	M27S384	Netherlands	NO	GK0224-003	male	male	0	case	1	Blood WB	1.931.048.456	1.716.978.872	1.096.872.817	NA	-0.697420607	-925.528.656	NA	FALSE	0.394681766	NA	0.137484755	NA	NA	NA	NA	NA	NA	NA	NA	NA	NA	NA
X4843638032_F	4843638032_F	4843638032	F	27K	M27S384	Netherlands	NO	GK2229-001	female	female	1	control	0	Blood WB	44	4.725.881.497	2.926.970.841	NA	654.519.262	-1.344.736.214	NA	FALSE	1.117.390.621	NA	0.757936964	NA	NA	NA	NA	NA	NA	NA	NA	NA	NA	NA
X4843638032_G	4843638032_G	4843638032	G	27K	M27S384	Netherlands	NO	GK0230-003	male	male	0	case	1	Blood WB	368.358.513	6.467.989.938	4.770.361.655	NA	2.930.240.062	9.245.793.042	NA	FALSE	5.868.513.559	NA	2.600.785.463	NA	NA	NA	NA	NA	NA	NA	NA	NA	NA	NA
X4843638032_H	4843638032_H	4843638032	H	27K	M27S384	Netherlands	NO	GK0242-001	male	male	0	case	1	Blood WB	3.163.655.877	3.807.232.652	2.543.386.646	NA	7.905.770.895	-805.246.542	NA	FALSE	1.401.444.563	NA	0.040539954	NA	NA	NA	NA	NA	NA	NA	NA	NA	NA	NA
X4843638032_I	4843638032_I	4843638032	I	27K	M27S384	Netherlands	NO	GK0226-001	male	male	0	case	1	Blood WB	2.536.400.523	2.616.724.984	1.810.685.787	NA	2.422.599.183	-8.110.398.168	NA	FALSE	0.256698561	NA	0.031965561	NA	NA	NA	NA	NA	NA	NA	NA	NA	NA	NA
X4843638032_J	4843638032_J	4843638032	J	27K	M27S384	Netherlands	NO	GK0262-003	male	male	0	case	1	Blood WB	2.734.625.262	2.367.748.436	1.655.463.989	NA	-2.108.729.907	-1.020.582.425	NA	FALSE	0.689327049	NA	0.278170007	NA	NA	NA	NA	NA	NA	NA	NA	NA	NA	NA
X4843638032_K	4843638032_K	4843638032	K	27K	M27S384	Netherlands	NO	GK0233-001	male	male	0	case	1	Blood WB	2.117.226.387	1.865.348.193	1.721.042.895	NA	-165.156.972	-4.422.820.893	NA	FALSE	0.593883696	NA	0.57774901	NA	NA	NA	NA	NA	NA	NA	NA	NA	NA	NA
X4843638032_L	4843638032_L	4843638032	L	27K	M27S384	Netherlands	NO	GK0257-003	male	male	0	case	1	Blood WB	2.584.313.962	1.862.331.823	0.62382011	NA	-7.037.781.831	-2.489.820.772	NA	FALSE	1.718.387.014	NA	2.452.730.462	NA	NA	NA	NA	NA	NA	NA	NA	NA	NA	NA
X4843638033_A	4843638033_A	4843638033	A	27K	M27S384	Netherlands	NO	GK1285-001	male	male	0	control	0	Blood WB	1.828.103.011	1.707.784.184	7.501.057.645	NA	-120.209.304	-7.842.916.375	NA	FALSE	0.500044462	NA	0.071554463	NA	NA	NA	NA	NA	NA	NA	NA	NA	NA	NA
X4843638033_B	4843638033_B	4843638033	B	27K	M27S384	Netherlands	NO	GK1256-001	female	female	1	control	0	Blood WB	3.471.944.628	3.191.829.554	2.770.968.748	NA	-1.750.852.752	-3.985.056.808	NA	FALSE	0.614611453	NA	0.642540708	NA	NA	NA	NA	NA	NA	NA	NA	NA	NA	NA
X4843638033_C	4843638033_C	4843638033	C	27K	M27S384	Netherlands	NO	GK0309-001	female	female	1	control	0	Blood WB	1.884.777.764	1.902.383.288	7.938.796.794	NA	1.996.245.759	-7.469.189.859	NA	FALSE	0.167686871	NA	0.126868219	NA	NA	NA	NA	NA	NA	NA	NA	NA	NA	NA
X4843638033_D	4843638033_D	4843638033	D	27K	M27S384	Netherlands	NO	GK1276-001	male	male	0	control	0	Blood WB	3.018.272.816	3.492.940.852	2.626.637.711	NA	4.873.506.944	-2.123.565.597	NA	FALSE	0.768385411	NA	0.918052518	NA	NA	NA	NA	NA	NA	NA	NA	NA	NA	NA
X4843638033_E	4843638033_E	4843638033	E	27K	M27S384	Netherlands	NO	GK2281-001	male	male	0	control	0	Blood WB	4.490.507.636	4.710.912.184	2.215.191.696	NA	2.775.377.872	-1.976.339.887	NA	FALSE	0.330349727	NA	1.692.748.102	NA	NA	NA	NA	NA	NA	NA	NA	NA	NA	NA
X4843638033_F	4843638033_F	4843638033	F	27K	M27S384	Netherlands	NO	GK1289-001	male	male	0	control	0	Blood WB	2.246.455.775	2.008.828.894	1.566.543.418	NA	-329.428.122	-5.338.735.186	NA	FALSE	0.936839839	NA	0.442188227	NA	NA	NA	NA	NA	NA	NA	NA	NA	NA	NA
X4843638033_G	4843638033_G	4843638033	G	27K	M27S384	Netherlands	NO	GK0318-001	female	female	1	case	1	Blood WB	4.356.076.218	4.924.452.321	3.218.337.072	NA	5.963.741.909	-7.644.120.826	NA	FALSE	0.995998585	NA	0.100977391	NA	NA	NA	NA	NA	NA	NA	NA	NA	NA	NA
X4843638033_H	4843638033_H	4843638033	H	27K	M27S384	Netherlands	NO	GK2267-001	male	male	0	control	0	Blood WB	3.861.061.953	5.371.948.109	2.554.600.321	NA	1.287.350.358	-1.321.125.184	NA	FALSE	2.438.580.081	NA	0.72299123	NA	NA	NA	NA	NA	NA	NA	NA	NA	NA	NA
X4843638033_I	4843638033_I	4843638033	I	27K	M27S384	Netherlands	NO	GK2243-001	male	male	0	control	0	Blood WB	4.366.206.488	4.819.351.649	4.290.804.967	NA	3.243.616.433	1.275.726.571	NA	FALSE	0.428105962	NA	142.116.805	NA	NA	NA	NA	NA	NA	NA	NA	NA	NA	NA
X4843638033_J	4843638033_J	4843638033	J	27K	M27S384	Netherlands	NO	GK2283-001	female	female	1	control	0	Blood WB	4.391.121.476	438.162.338	2.504.141.786	NA	0.546596094	-1.803.370.099	NA	FALSE	0.134962899	NA	1.436.742.491	NA	NA	NA	NA	NA	NA	NA	NA	NA	NA	NA
X4843638033_K	4843638033_K	4843638033	K	27K	M27S384	Netherlands	NO	GK0296-001	male	male	0	control	0	Blood WB	2.367.745.221	304.264.723	700.751.187	NA	6.718.166.204	-1.502.838.607	NA	FALSE	1.153.503.081	NA	0.991937943	NA	NA	NA	NA	NA	NA	NA	NA	NA	NA	NA
X4843638033_L	4843638033_L	4843638033	L	27K	M27S384	Netherlands	NO	GK3539-001	female	female	1	control	0	Blood WB	44	5.424.327.895	4.197.831.647	NA	9.457.007.931	0.21083538	NA	FALSE	1.725.303.178	NA	1.263.557.797	NA	NA	NA	NA	NA	NA	NA	NA	NA	NA	NA
X4843638036_B	4843638036_B	4843638036	B	27K	M27S384	Netherlands	NO	GK0126-004	female	female	1	case	1	Blood WB	2.609.502.741	2.272.910.788	2.637.998.001	NA	-2.123.584.327	11.103.961	NA	FALSE	0.692428272	NA	1.396.698.154	NA	NA	NA	NA	NA	NA	NA	NA	NA	NA	NA
X4843638036_C	4843638036_C	4843638036	C	27K	M27S384	Netherlands	NO	GK0097-004	male	male	0	case	1	Blood WB	2.506.283.505	2.924.507.787	1.900.512.738	NA	3.960.574.501	-8.021.196.664	NA	FALSE	0.577788468	NA	0.045167916	NA	NA	NA	NA	NA	NA	NA	NA	NA	NA	NA
X4843638036_E	4843638036_E	4843638036	E	27K	M27S384	Netherlands	NO	GK1211-003	male	male	0	case	1	Blood WB	2.998.286.068	3.950.772.567	2.615.752.485	NA	7.365.887.681	-2.063.691.891	NA	FALSE	1.288.730.758	NA	0.926914184	NA	NA	NA	NA	NA	NA	NA	NA	NA	NA	NA
X4843638036_F	4843638036_F	4843638036	F	27K	M27S384	Netherlands	NO	GK1124-001	female	female	1	case	1	Blood WB	2.495.331.862	2.923.709.969	2.101.594.035	NA	4.568.357.769	-433.515.033	NA	FALSE	0.704678068	NA	0.590724777	NA	NA	NA	NA	NA	NA	NA	NA	NA	NA	NA
X4843638036_G	4843638036_G	4843638036	G	27K	M27S384	Netherlands	NO	GK0123-001	male	male	0	case	1	Blood WB	2.254.943.298	2.303.283.099	8.053.452.245	NA	-1.232.250.587	-1.577.431.924	NA	FALSE	0.506340586	NA	1.102.340.504	NA	NA	NA	NA	NA	NA	NA	NA	NA	NA	NA
X4843638036_H	4843638036_H	4843638036	H	27K	M27S384	Netherlands	NO	GK1128-001	male	male	0	case	1	Blood WB	3.721.976.087	382.182.847	3.188.021.867	NA	-0.188813121	-6.590.862.333	NA	FALSE	0.288497533	NA	0.256865935	NA	NA	NA	NA	NA	NA	NA	NA	NA	NA	NA
X4843638036_J	4843638036_J	4843638036	J	27K	M27S384	Netherlands	NO	GK1123-003	male	male	0	case	1	Blood WB	1.836.864.326	1.955.247.035	7.950.593.793	NA	1.374.261.208	-9.873.046.188	NA	FALSE	0.037832406	NA	0.228916867	NA	NA	NA	NA	NA	NA	NA	NA	NA	NA	NA
X4843638036_K	4843638036_K	4843638036	K	27K	M27S384	Netherlands	NO	GK0122-001	male	male	0	case	1	Blood WB	2.160.759.168	2.317.197.519	1.324.747.381	NA	0.564956035	-933.673.389	NA	FALSE	0.131129813	NA	0.149539446	NA	NA	NA	NA	NA	NA	NA	NA	NA	NA	NA
X4843638036_L	4843638036_L	4843638036	L	27K	M27S384	Netherlands	NO	GK1105-004	female	female	1	case	1	Blood WB	40	4.126.306.108	3.605.466.768	NA	0.929595696	-3.154.229.182	NA	FALSE	0.055002379	NA	0.765508156	NA	NA	NA	NA	NA	NA	NA	NA	NA	NA	NA
X4843638037_A	4843638037_A	4843638037	A	27K	M27S384	Netherlands	NO	GK3177-001	male	male	0	control	0	Blood WB	4.731.991.365	4.625.544.209	3.166.723.916	NA	-1.972.586.239	-1.391.907.891	NA	FALSE	0.660903734	NA	0.827753862	NA	NA	NA	NA	NA	NA	NA	NA	NA	NA	NA
X4843638037_B	4843638037_B	4843638037	B	27K	M27S384	Netherlands	NO	GK0141-001	female	female	1	control	0	Blood WB	2.343.104.024	2.198.919.847	1.125.152.084	NA	-1.894.213.344	-1.178.887.998	NA	FALSE	0.644541478	NA	0.512471704	NA	NA	NA	NA	NA	NA	NA	NA	NA	NA	NA
X4843638037_D	4843638037_D	4843638037	D	27K	M27S384	Netherlands	NO	GK0145-001	female	female	1	control	0	Blood WB	3.094.660.526	3.126.752.726	2.633.385.878	NA	0.343435248	-4.919.445.504	NA	FALSE	0.177377687	NA	0.504245603	NA	NA	NA	NA	NA	NA	NA	NA	NA	NA	NA
X4843638037_E	4843638037_E	4843638037	E	27K	M27S384	Netherlands	NO	GK2101-001	male	male	0	control	0	Blood WB	2.755.433.384	2.728.842.383	1.157.255.194	NA	-1.841.397.229	-169.970.765	NA	FALSE	0.633514824	NA	1.283.315.878	NA	NA	NA	NA	NA	NA	NA	NA	NA	NA	NA
X4843638037_F	4843638037_F	4843638037	F	27K	M27S384	Netherlands	NO	GK0119-001	female	female	1	control	0	Blood WB	3.907.058.854	3.741.961.309	373.565.505	NA	-0.710472311	-1.612.454.409	NA	FALSE	0.397406628	NA	0.993700025	NA	NA	NA	NA	NA	NA	NA	NA	NA	NA	NA
X4843638037_H	4843638037_H	4843638037	H	27K	M27S384	Netherlands	NO	GK2095-001	male	male	0	control	0	Blood WB	2.189.781.022	1.892.607.999	1.117.022.893	NA	-2.509.137.524	-9.047.046.521	NA	FALSE	0.772921918	NA	0.106663986	NA	NA	NA	NA	NA	NA	NA	NA	NA	NA	NA
X4843638037_I	4843638037_I	4843638037	I	27K	M27S384	Netherlands	NO	GK0133-001	female	female	1	control	0	Blood WB	2.264.252.194	2.316.779.406	1.447.409.353	NA	0.110837013	-6.783.823.051	NA	FALSE	0.225938249	NA	0.228306597	NA	NA	NA	NA	NA	NA	NA	NA	NA	NA	NA
X4843638037_J	4843638037_J	4843638037	J	27K	M27S384	Netherlands	NO	GK2106-001	female	female	1	control	0	Blood WB	2.136.665.553	2.399.406.207	1.527.838.615	NA	3.091.017.046	-4.509.772.995	NA	FALSE	0.396247113	NA	0.56487958	NA	NA	NA	NA	NA	NA	NA	NA	NA	NA	NA
X4843638037_K	4843638037_K	4843638037	K	27K	M27S384	Netherlands	NO	GK2119-001	male	male	0	control	0	Blood WB	4.120.342.102	5.044.054.902	4.325.053.105	NA	8.564.335.129	3.114.233.862	NA	FALSE	153.893.593	NA	1.693.278.104	NA	NA	NA	NA	NA	NA	NA	NA	NA	NA	NA
X4843638037_L	4843638037_L	4843638037	L	27K	M27S384	Netherlands	NO	GK3209-003	female	female	1	control	0	Blood WB	3.537.106.904	3.559.793.749	2.108.611.041	NA	-1.504.146.776	-1.191.572.749	NA	FALSE	0.563105556	NA	0.531245893	NA	NA	NA	NA	NA	NA	NA	NA	NA	NA	NA
X4843638038_A	4843638038_A	4843638038	A	27K	M27S384	Netherlands	NO	SC4060-201	male	male	0	case	1	Blood WB	3.202.868.208	3.996.793.506	2.491.280.783	NA	8.997.121.516	-6.934.495.116	NA	FALSE	1.629.290.658	NA	0.206006232	NA	NA	NA	NA	NA	NA	NA	NA	NA	NA	NA
X4843638038_B	4843638038_B	4843638038	B	27K	M27S384	Netherlands	NO	SC4033-201	male	male	0	case	1	Blood WB	4.109.938.041	4.369.574.856	3.199.445.364	NA	2.698.227.088	-1.030.208.051	NA	FALSE	0.314242617	NA	0.292416509	NA	NA	NA	NA	NA	NA	NA	NA	NA	NA	NA
X4843638038_C	4843638038_C	4843638038	C	27K	M27S384	Netherlands	NO	SC4063-202	female	female	1	case	1	Blood WB	3.744.974.537	3.708.079.723	2.794.581.012	NA	0.152936073	-7.267.355.807	NA	FALSE	0.217149042	NA	0.156740863	NA	NA	NA	NA	NA	NA	NA	NA	NA	NA	NA
X4843638038_D	4843638038_D	4843638038	D	27K	M27S384	Netherlands	NO	SC4051-202	female	female	1	case	1	Blood WB	2.207.577.442	2.280.312.201	1.323.086.837	NA	2.419.389.621	-8.179.872.731	NA	FALSE	0.256028486	NA	0.021682911	NA	NA	NA	NA	NA	NA	NA	NA	NA	NA	NA
X4843638038_E	4843638038_E	4843638038	E	27K	M27S384	Netherlands	NO	SC4088-204	male	male	0	case	1	Blood WB	5.180.187.355	5.394.534.967	3.136.742.457	NA	1.797.908.147	-2.157.734.674	NA	FALSE	0.126279051	NA	1.961.223.213	NA	NA	NA	NA	NA	NA	NA	NA	NA	NA	NA
X4843638038_F	4843638038_F	4843638038	F	27K	M27S384	Netherlands	NO	SC4066-201	male	male	0	case	1	Blood WB	3.191.034.985	3.637.555.347	1.440.382.613	NA	5.309.662.716	-1.859.589.883	NA	FALSE	0.85944358	NA	1.519.951.126	NA	NA	NA	NA	NA	NA	NA	NA	NA	NA	NA
X4843638038_J	4843638038_J	4843638038	J	27K	M27S384	Netherlands	NO	SC4089-202	female	female	1	case	1	Blood WB	3.206.914.867	3.541.604.065	2.850.292.797	NA	4.379.725.423	-3.170.990.587	NA	FALSE	0.665296459	NA	0.763027368	NA	NA	NA	NA	NA	NA	NA	NA	NA	NA	NA
X4843638038_K	4843638038_K	4843638038	K	27K	M27S384	Netherlands	NO	SC4017-203	female	female	1	case	1	Blood WB	3.699.525.219	4.161.103.764	3.881.033.593	NA	5.404.725.262	2.098.214.906	NA	FALSE	0.879290208	NA	1.542.901.233	NA	NA	NA	NA	NA	NA	NA	NA	NA	NA	NA
X4843638038_L	4843638038_L	4843638038	L	27K	M27S384	Netherlands	NO	SC4101-201	male	male	0	case	1	Blood WB	2.811.560.554	2.245.108.733	145.461.005	NA	-4.445.838.011	-1.375.881.299	NA	FALSE	1.177.255.442	NA	0.804033549	NA	NA	NA	NA	NA	NA	NA	NA	NA	NA	NA
X4843638039_A	4843638039_A	4843638039	A	27K	M27S384	Netherlands	NO	GK1279-001	male	male	0	control	0	Blood WB	186.095.794	1.507.993.487	1.157.793.631	NA	-4.628.696.743	-4.751.328.193	NA	FALSE	1.215.431.668	NA	0.529127968	NA	NA	NA	NA	NA	NA	NA	NA	NA	NA	NA
X4843638039_B	4843638039_B	4843638039	B	27K	M27S384	Netherlands	NO	GK3210-003	male	male	0	control	0	Blood WB	3.391.997.634	3.996.767.935	2.382.105.269	NA	3.716.891.202	-6.480.057.372	NA	FALSE	0.526913628	NA	0.273265731	NA	NA	NA	NA	NA	NA	NA	NA	NA	NA	NA
X4843638039_C	4843638039_C	4843638039	C	27K	M27S384	Netherlands	NO	GK0307-001	female	female	1	control	0	Blood WB	4.652.044.371	4.676.543.422	4.539.071.166	NA	-0.15728836	2.212.217.549	NA	FALSE	0.281915969	NA	1.559.774.305	NA	NA	NA	NA	NA	NA	NA	NA	NA	NA	NA
X4843638039_D	4843638039_D	4843638039	D	27K	M27S384	Netherlands	NO	GK2268-001	female	female	1	control	0	Blood WB	232.174.832	2.358.733.137	5.470.560.314	NA	1.682.952.334	-1.421.636.257	NA	FALSE	0.102279217	NA	0.871753617	NA	NA	NA	NA	NA	NA	NA	NA	NA	NA	NA
X4843638039_E	4843638039_E	4843638039	E	27K	M27S384	Netherlands	NO	GK0306-001	female	female	1	control	0	Blood WB	194.994.004	1.952.788.675	1.164.497.186	NA	0.404407114	-5.451.586.911	NA	FALSE	0.164648321	NA	0.425485498	NA	NA	NA	NA	NA	NA	NA	NA	NA	NA	NA
X4843638039_F	4843638039_F	4843638039	F	27K	M27S384	Netherlands	NO	GK1281-001	male	male	0	control	0	Blood WB	1.937.071.859	2.901.986.063	1.224.571.814	NA	8.179.877.395	-5.401.845.076	NA	FALSE	1.458.670.989	NA	0.432847587	NA	NA	NA	NA	NA	NA	NA	NA	NA	NA	NA
X4843638039_G	4843638039_G	4843638039	G	27K	M27S384	Netherlands	NO	GK1321-001	male	male	0	control	0	Blood WB	3.513.560.872	4.169.816.213	264.258.746	NA	4.633.590.709	-8.356.697.813	NA	FALSE	0.718297038	NA	0.004488256	NA	NA	NA	NA	NA	NA	NA	NA	NA	NA	NA
X4843638039_H	4843638039_H	4843638039	H	27K	M27S384	Netherlands	NO	GK3111-001	female	female	1	control	0	Blood WB	5.037.542.205	315.196.008	1.101.704.266	NA	-2.041.353.611	-3.829.802.998	NA	FALSE	4.510.902.376	NA	4.435.984.142	NA	NA	NA	NA	NA	NA	NA	NA	NA	NA	NA
X4843638039_I	4843638039_I	4843638039	I	27K	M27S384	Netherlands	NO	GK1248-001	female	female	1	control	0	Blood WB	21.689.729	2.561.090.723	1.189.749.829	NA	2.837.787.641	-6.971.083.747	NA	FALSE	0.343379291	NA	0.200590896	NA	NA	NA	NA	NA	NA	NA	NA	NA	NA	NA
X4843638039_J	4843638039_J	4843638039	J	27K	M27S384	Netherlands	NO	GK1294-001	male	male	0	control	0	Blood WB	2.123.249.791	1.956.607.738	9.358.614.218	NA	-3.510.055.909	-1.223.999.719	NA	FALSE	0.981888075	NA	0.579239744	NA	NA	NA	NA	NA	NA	NA	NA	NA	NA	NA
X4843638039_K	4843638039_K	4843638039	K	27K	M27S384	Netherlands	NO	GK2228-001	female	female	1	control	0	Blood WB	4.510.494.385	4.581.573.912	3.742.040.404	NA	0.496272846	-3.560.007.749	NA	FALSE	0.145469106	NA	0.705450506	NA	NA	NA	NA	NA	NA	NA	NA	NA	NA	NA
X4843638039_L	4843638039_L	4843638039	L	27K	M27S384	Netherlands	NO	GK0330-001	female	female	1	control	0	Blood WB	1.959.522.727	2.160.247.334	1.065.598.173	NA	0.926271007	-5.665.208.704	NA	FALSE	0.055696489	NA	0.393868198	NA	NA	NA	NA	NA	NA	NA	NA	NA	NA	NA
X4843638052_A	4843638052_A	4843638052	A	27K	M27S384	Netherlands	NO	GK1131-001	male	male	0	control	0	Blood WB	2.118.869.133	2.312.476.199	1.192.655.624	NA	1.391.103.092	-100.255.336	NA	FALSE	0.041348561	NA	0.251485914	NA	NA	NA	NA	NA	NA	NA	NA	NA	NA	NA
X4843638052_B	4843638052_B	4843638052	B	27K	M27S384	Netherlands	NO	GK2100-001	male	male	0	control	0	Blood WB	3.254.554.515	3.171.891.846	1.546.033.702	NA	-0.969329306	-1.659.761.709	NA	FALSE	0.451449348	NA	12.241.935	NA	NA	NA	NA	NA	NA	NA	NA	NA	NA	NA
X4843638052_C	4843638052_C	4843638052	C	27K	M27S384	Netherlands	NO	GK2114-001	male	male	0	control	0	Blood WB	4.648.758.878	4.796.949.677	319.794.996	NA	0.680618262	-1.502.535.407	NA	FALSE	0.106982499	NA	0.991489189	NA	NA	NA	NA	NA	NA	NA	NA	NA	NA	NA
X4843638052_D	4843638052_D	4843638052	D	27K	M27S384	Netherlands	NO	GK2108-001	female	female	1	control	0	Blood WB	3.404.318.233	4.256.275.596	4.579.278.479	NA	7.514.642.551	1.122.273.512	NA	FALSE	1.319.786.969	NA	289.338.469	NA	NA	NA	NA	NA	NA	NA	NA	NA	NA	NA
X4843638052_E	4843638052_E	4843638052	E	27K	M27S384	Netherlands	NO	GK2125-001	male	male	0	control	0	Blood WB	3.378.308.081	3.855.765.454	26.891.063	NA	5.467.757.146	-6.494.272.667	NA	FALSE	0.892449653	NA	0.271161782	NA	NA	NA	NA	NA	NA	NA	NA	NA	NA	NA
X4843638052_F	4843638052_F	4843638052	F	27K	M27S384	Netherlands	NO	GK0132-001	male	male	0	control	0	Blood WB	2.524.901.298	3.108.759.049	1.438.428.083	NA	6.350.450.015	-7.737.753.813	NA	FALSE	1.076.733.346	NA	0.08711915	NA	NA	NA	NA	NA	NA	NA	NA	NA	NA	NA
X4843638052_G	4843638052_G	4843638052	G	27K	M27S384	Netherlands	NO	GK2128-001	male	male	0	control	0	Blood WB	389.583.342	3.457.481.951	2.467.227.876	NA	-5.459.484.127	-1.338.021.124	NA	FALSE	1.388.878.824	NA	0.74799823	NA	NA	NA	NA	NA	NA	NA	NA	NA	NA	NA
X4843638052_H	4843638052_H	4843638052	H	27K	M27S384	Netherlands	Duplicate	GK0135-001	male	male	0	control	0	Blood WB	2.488.487.085	2.225.953.432	1.690.497.611	NA	-2.466.292.048	-741.197.944	NA	FALSE	0.763976878	NA	0.135335702	NA	NA	NA	NA	NA	NA	NA	NA	NA	NA	NA
X4843638052_J	4843638052_J	4843638052	J	27K	M27S384	Netherlands	NO	GK0137-001	female	female	1	control	0	Blood WB	2.650.297.611	3.325.189.162	250.318.832	NA	882.854.815	-0.762884721	NA	FALSE	1.594.096.851	NA	111.944.141	NA	NA	NA	NA	NA	NA	NA	NA	NA	NA	NA
X4843638052_L	4843638052_L	4843638052	L	27K	M27S384	Netherlands	NO	GK0147-001	female	female	1	control	0	Blood WB	2.066.848.829	2.199.657.748	0.25031805	NA	1.210.883.513	-2.055.855.574	NA	FALSE	0.003723322	NA	1.810.436.065	NA	NA	NA	NA	NA	NA	NA	NA	NA	NA	NA
X4843638053_B	4843638053_B	4843638053	B	27K	M27S384	Netherlands	NO	GK1165-003	male	male	0	case	1	Blood WB	3.081.518.555	3.231.890.365	2.064.592.834	NA	1.637.144.154	-9.339.233.713	NA	FALSE	0.092715641	NA	0.149909434	NA	NA	NA	NA	NA	NA	NA	NA	NA	NA	NA
X4843638053_C	4843638053_C	4843638053	C	27K	M27S384	Netherlands	NO	GK1138-003	male	male	0	case	1	Blood WB	2.314.629.752	1.757.047.779	1.841.013.094	NA	-4.929.531.996	-283.845.232	NA	FALSE	1.278.238.374	NA	0.812245016	NA	NA	NA	NA	NA	NA	NA	NA	NA	NA	NA
X4843638053_E	4843638053_E	4843638053	E	27K	M27S384	Netherlands	NO	GK0143-003	male	male	0	case	1	Blood WB	2.294.643.004	2.683.760.726	8.825.961.337	NA	2.772.273.978	-1.463.440.259	NA	FALSE	0.329701714	NA	0.933626037	NA	NA	NA	NA	NA	NA	NA	NA	NA	NA	NA
X4843638053_H	4843638053_H	4843638053	H	27K	M27S384	Netherlands	NO	GK1168-003	male	male	0	case	1	Blood WB	2.481.368.517	238.244.379	2.020.584.586	NA	-0.748433735	-4.571.992.745	NA	FALSE	0.405332003	NA	0.555670685	NA	NA	NA	NA	NA	NA	NA	NA	NA	NA	NA
X4843638053_I	4843638053_I	4843638053	I	27K	M27S384	Netherlands	NO	GK0148-003	male	male	0	case	1	Blood WB	2.805.537.151	2.758.959.537	1.384.868.564	NA	1.416.144.143	-1.301.017.107	NA	FALSE	0.046576492	NA	0.693230075	NA	NA	NA	NA	NA	NA	NA	NA	NA	NA	NA
X4843638053_J	4843638053_J	4843638053	J	27K	M27S384	Netherlands	NO	GK1171-004	male	male	0	case	1	Blood WB	47	4.216.310.463	4.030.596.319	NA	-4.972.742.167	-6.054.254.218	NA	FALSE	1.287.259.552	NA	0.336287139	NA	NA	NA	NA	NA	NA	NA	NA	NA	NA	NA
X4843638053_K	4843638053_K	4843638053	K	27K	M27S384	Netherlands	NO	GK1162-003	male	male	0	case	1	Blood WB	28	2.975.560.962	1.889.204.964	NA	1.120.607.622	-8.489.911.354	NA	FALSE	0.015123975	NA	0.024204655	NA	NA	NA	NA	NA	NA	NA	NA	NA	NA	NA
X4868501009_A	4868501009_A	4868501009	A	27K	M27S384	Netherlands	NO	GK3322-001	female	female	1	control	0	Blood WB	4.525.005.312	4.338.969.311	2.593.942.237	NA	-1.475.504.424	-183.612.897	NA	FALSE	0.557125765	NA	1.485.227.574	NA	NA	NA	NA	NA	NA	NA	NA	NA	NA	NA
X4868501009_B	4868501009_B	4868501009	B	27K	M27S384	Netherlands	NO	GK3171-001	female	female	1	control	0	Blood WB	2.559.946.556	3.054.264.698	2.151.035.841	NA	3.934.011.226	-5.026.155.961	NA	FALSE	0.572242736	NA	0.488451818	NA	NA	NA	NA	NA	NA	NA	NA	NA	NA	NA
X4868501009_C	4868501009_C	4868501009	C	27K	M27S384	Netherlands	NO	GK0175-001	female	female	1	control	0	Blood WB	19	1.675.984.868	8.967.941.666	NA	-1.875.623.674	-1.034.994.831	NA	FALSE	0.64066043	NA	0.299501228	NA	NA	NA	NA	NA	NA	NA	NA	NA	NA	NA
X4868501009_D	4868501009_D	4868501009	D	27K	M27S384	Netherlands	NO	GK0171-001	female	female	1	control	0	Blood WB	2.971.180.751	3.082.006.117	2.410.149.193	NA	0.469007928	-6.595.900.942	NA	FALSE	0.151161324	NA	0.256120191	NA	NA	NA	NA	NA	NA	NA	NA	NA	NA	NA
X4868501009_E	4868501009_E	4868501009	E	27K	M27S384	Netherlands	NO	GK3384-004	male	male	0	control	0	Blood WB	461.371.362	5.209.348.013	3.728.398.576	NA	5.554.312.237	-9.518.185.907	NA	FALSE	0.910520142	NA	0.176395427	NA	NA	NA	NA	NA	NA	NA	NA	NA	NA	NA
X4868501009_F	4868501009_F	4868501009	F	27K	M27S384	Netherlands	NO	GK0065-001	male	male	0	control	0	Blood WB	2.710.257.856	3.311.564.904	13.276.339	NA	4.411.428.451	-1.220.297.205	NA	FALSE	0.671915241	NA	0.573759803	NA	NA	NA	NA	NA	NA	NA	NA	NA	NA	NA
X4868501009_G	4868501009_G	4868501009	G	27K	M27S384	Netherlands	NO	GK0174-001	male	male	0	control	0	Blood WB	4.250.666.654	5.189.309.828	4.489.606.646	NA	8.384.618.445	0.04823134	NA	FALSE	1.501.415.683	NA	1.239.491.429	NA	NA	NA	NA	NA	NA	NA	NA	NA	NA	NA
X4868501009_H	4868501009_H	4868501009	H	27K	M27S384	Netherlands	NO	GK1178-001	male	male	0	control	0	Blood WB	49	4.492.725.555	4.936.024.108	NA	-4.243.029.295	-1.250.739.296	NA	FALSE	113.491.417	NA	1.047.236.021	NA	NA	NA	NA	NA	NA	NA	NA	NA	NA	NA
X4868501009_I	4868501009_I	4868501009	I	27K	M27S384	Netherlands	NO	GK0151-001	male	male	0	control	0	Blood WB	2.465.214.844	2.892.708.401	1.010.223.579	NA	3.911.251.262	-1.528.010.799	NA	FALSE	0.567491037	NA	1.029.194.289	NA	NA	NA	NA	NA	NA	NA	NA	NA	NA	NA
X4868501009_J	4868501009_J	4868501009	J	27K	M27S384	Netherlands	NO	GK0203-001	male	male	0	control	0	Blood WB	1.975.950.192	2.570.814.412	2.518.281.133	NA	3.466.343.664	1.479.970.405	NA	FALSE	0.474605711	NA	1.451.397.357	NA	NA	NA	NA	NA	NA	NA	NA	NA	NA	NA
X4868501009_K	4868501009_K	4868501009	K	27K	M27S384	Netherlands	NO	GK1152-001	male	male	0	control	0	Blood WB	1.870.814.419	1.636.264.039	7.968.267.663	NA	-3.379.493.848	-126.247.788	NA	FALSE	0.954630056	NA	0.636189719	NA	NA	NA	NA	NA	NA	NA	NA	NA	NA	NA
X4868501009_L	4868501009_L	4868501009	L	27K	M27S384	Netherlands	NO	GK0211-001	male	male	0	control	0	Blood WB	243.865.711	2.712.318.476	2.200.931.707	NA	1.545.188.396	-420.526.466	NA	FALSE	0.073517631	NA	0.609948631	NA	NA	NA	NA	NA	NA	NA	NA	NA	NA	NA
X4868501012_A	4868501012_A	4868501012	A	27K	M27S384	Netherlands	NO	GK0150-001	male	male	0	control	0	Blood WB	2.231.123.474	3.049.239.317	9.991.389.353	NA	6.777.804.663	-1.233.498.449	NA	FALSE	1.165.954.066	NA	0.593298431	NA	NA	NA	NA	NA	NA	NA	NA	NA	NA	NA
X4868501012_B	4868501012_B	4868501012	B	27K	M27S384	Netherlands	NO	GK0201-001	female	female	1	control	0	Blood WB	2.086.835.578	1.808.495.123	6.458.655.074	NA	-3.428.715.685	-1.758.632.852	NA	FALSE	0.964906317	NA	1.370.528.695	NA	NA	NA	NA	NA	NA	NA	NA	NA	NA	NA
X4868501012_C	4868501012_C	4868501012	C	27K	M27S384	Netherlands	NO	GK3323-001	female	female	1	control	0	Blood WB	4.319.388.214	4.636.444.028	2.204.139.974	NA	2.609.220.942	-2.035.139.968	NA	FALSE	0.29566041	NA	1.779.775.732	NA	NA	NA	NA	NA	NA	NA	NA	NA	NA	NA
X4868501012_D	4868501012_D	4868501012	D	27K	M27S384	Netherlands	NO	GK0209-001	male	male	0	control	0	Blood WB	2.727.506.694	2.900.260.987	1.880.996.657	NA	0.841896305	-973.588.837	NA	FALSE	0.073311769	NA	0.208616691	NA	NA	NA	NA	NA	NA	NA	NA	NA	NA	NA
X4868501012_E	4868501012_E	4868501012	E	27K	M27S384	Netherlands	NO	GK0164-001	female	female	1	control	0	Blood WB	2.022.768.466	1.773.892.018	1.876.909.922	NA	-1.309.530.531	-4.639.152.581	NA	FALSE	0.522474662	NA	0.545730629	NA	NA	NA	NA	NA	NA	NA	NA	NA	NA	NA
X4868501012_F	4868501012_F	4868501012	F	27K	M27S384	Netherlands	NO	GK0153-001	male	male	0	control	0	Blood WB	2.395.124.329	3.551.716.885	222.194.324	NA	1.094.214.228	-5.659.292.703	NA	FALSE	2.035.361.242	NA	0.394743801	NA	NA	NA	NA	NA	NA	NA	NA	NA	NA	NA
X4868501012_G	4868501012_G	4868501012	G	27K	M27S384	Netherlands	NO	GK2148-001	male	male	0	control	0	Blood WB	3.902.404.406	4.347.119.202	2.842.696.006	NA	2.748.673.579	-1.307.569.434	NA	FALSE	0.324774554	NA	0.702927911	NA	NA	NA	NA	NA	NA	NA	NA	NA	NA	NA
X4868501012_H	4868501012_H	4868501012	H	27K	M27S384	Netherlands	NO	GK0149-001	female	female	1	control	0	Blood WB	2.514.497.237	2.307.549.007	2.248.292.459	NA	-1.367.750.368	-2.615.237.591	NA	FALSE	0.534629475	NA	0.845282128	NA	NA	NA	NA	NA	NA	NA	NA	NA	NA	NA
X4868501012_I	4868501012_I	4868501012	I	27K	M27S384	Netherlands	NO	GK0182-001	female	female	1	control	0	Blood WB	18	2.721.419.101	1.897.625.597	NA	8.672.906.484	-0.243603517	NA	FALSE	1.561.602.852	NA	1.196.298.128	NA	NA	NA	NA	NA	NA	NA	NA	NA	NA	NA
X4868501012_J	4868501012_J	4868501012	J	27K	M27S384	Netherlands	NO	GK3215-001	female	female	1	control	0	Blood WB	2.153.093.018	2.618.994.325	1.653.986.998	NA	1.788.085.699	-7.678.232.695	NA	FALSE	0.124228375	NA	0.095928631	NA	NA	NA	NA	NA	NA	NA	NA	NA	NA	NA
X4868501012_K	4868501012_K	4868501012	K	27K	M27S384	Netherlands	NO	GK2155-001	male	male	0	control	0	Blood WB	18	2.102.900.557	205.673.492	NA	2.103.435.638	1.261.830.241	NA	FALSE	0.190065376	NA	141.911.131	NA	NA	NA	NA	NA	NA	NA	NA	NA	NA	NA
X4868501012_L	4868501012_L	4868501012	L	27K	M27S384	Netherlands	NO	GK0158-001	male	male	0	control	0	Blood WB	2.300.666.407	2.585.635.452	9.561.307.603	NA	-0.404225902	-1.492.388.911	NA	FALSE	0.333470212	NA	0.97647177	NA	NA	NA	NA	NA	NA	NA	NA	NA	NA	NA
X4868501034_A	4868501034_A	4868501034	A	27K	M27S384	Netherlands	NO	GK3303-003	female	female	1	control	0	Blood WB	2.437.288.154	3.007.784.331	1.195.671.463	NA	5.932.581.342	-1.153.708.558	NA	FALSE	0.989493056	NA	0.475204631	NA	NA	NA	NA	NA	NA	NA	NA	NA	NA	NA
X4868501034_B	4868501034_B	4868501034	B	27K	M27S384	Netherlands	NO	GK1125-001	male	male	0	control	0	Blood WB	3.580.365.894	3.725.897.084	3.381.856.102	NA	124.040.922	-2.950.776.659	NA	FALSE	0.009887535	NA	0.795620343	NA	NA	NA	NA	NA	NA	NA	NA	NA	NA	NA
X4868501034_C	4868501034_C	4868501034	C	27K	M27S384	Netherlands	NO	GK2120-001	male	male	0	control	0	Blood WB	4.381.812.579	454.460.777	3.816.478.272	NA	0.910497102	-6.594.370.537	NA	FALSE	0.058989677	NA	0.2563467	NA	NA	NA	NA	NA	NA	NA	NA	NA	NA	NA
X4868501034_E	4868501034_E	4868501034	E	27K	M27S384	Netherlands	Duplicate	GK0139-001	female	female	1	control	0	Blood WB	2.276.299.002	219.358.956	1.016.544.911	NA	-258.609.093	-1.448.320.912	NA	FALSE	0.788987821	NA	0.9112485	NA	NA	NA	NA	NA	NA	NA	NA	NA	NA	NA
X4868501034_F	4868501034_F	4868501034	F	27K	M27S384	Netherlands	NO	GK1132-001	male	male	0	control	0	Blood WB	4.793.320.566	5.261.857.816	4.007.433.305	NA	2.607.713.002	-8.670.420.999	NA	FALSE	0.295345591	NA	0.05092116	NA	NA	NA	NA	NA	NA	NA	NA	NA	NA	NA
X4868501034_G	4868501034_G	4868501034	G	27K	M27S384	Netherlands	NO	GK2131-001	female	female	1	control	0	Blood WB	2.299.571.243	2.398.367.077	2.089.168.718	NA	0.281553654	-3.142.399.489	NA	FALSE	0.190296981	NA	0.767259021	NA	NA	NA	NA	NA	NA	NA	NA	NA	NA	NA
X4868501034_I	4868501034_I	4868501034	I	27K	M27S384	Netherlands	NO	GK0121-001	female	female	1	control	0	Blood WB	2.706.698.572	250.157.831	1.315.728.001	NA	-3.003.017.915	-1.349.037.991	NA	FALSE	0.876031511	NA	0.76430385	NA	NA	NA	NA	NA	NA	NA	NA	NA	NA	NA
X4868501034_J	4868501034_J	4868501034	J	27K	M27S384	Netherlands	NO	GK3102-001	male	male	0	control	0	Blood WB	3.172.417.192	3.634.375.078	2.216.018.038	NA	316.030.446	-1.103.332.061	NA	FALSE	0.410712553	NA	0.400644407	NA	NA	NA	NA	NA	NA	NA	NA	NA	NA	NA
X4868501034_K	4868501034_K	4868501034	K	27K	M27S384	Netherlands	NO	GK3198-004	female	female	1	control	0	Blood WB	310.314.805	3.153.159.537	1.423.966.374	NA	0.425992436	-1.780.435.092	NA	FALSE	0.160141858	NA	1.402.797.311	NA	NA	NA	NA	NA	NA	NA	NA	NA	NA	NA
X4868501034_L	4868501034_L	4868501034	L	27K	M27S384	Netherlands	NO	GK3308-001	female	female	1	control	0	Blood WB	2.612.240.651	2.998.059.211	1.054.762.112	NA	292.780.246	-1.518.816.588	NA	FALSE	0.362172082	NA	1.015.586.309	NA	NA	NA	NA	NA	NA	NA	NA	NA	NA	NA
X4868501035_A	4868501035_A	4868501035	A	27K	M27S384	Netherlands	NO	GK1250-001	female	female	1	control	0	Blood WB	2.733.530.098	3.165.473.041	2.008.822.365	NA	4.052.389.031	-4.954.310.807	NA	FALSE	0.596956993	NA	0.49908533	NA	NA	NA	NA	NA	NA	NA	NA	NA	NA	NA
X4868501035_B	4868501035_B	4868501035	B	27K	M27S384	Netherlands	NO	GK0322-001	male	male	0	control	0	Blood WB	4.249.023.907	5.189.319.927	4.096.150.733	NA	8.090.929.325	-0.35072182	NA	FALSE	1.440.100.907	NA	118.044.398	NA	NA	NA	NA	NA	NA	NA	NA	NA	NA	NA
X4868501035_D	4868501035_D	4868501035	D	27K	M27S384	Netherlands	NO	GK2287-001	male	male	0	control	0	Blood WB	4.436.297.003	525.798.074	4.427.702.798	NA	7.485.595.848	1.220.878.035	NA	FALSE	1.313.722.761	NA	1.413.050.139	NA	NA	NA	NA	NA	NA	NA	NA	NA	NA	NA
X4868501035_E	4868501035_E	4868501035	E	27K	M27S384	Netherlands	NO	GK1258-001	female	female	1	control	0	Blood WB	4.396.049.715	4.300.569.643	3.200.567.491	NA	-2.013.805.699	-1.230.992.107	NA	FALSE	0.669509303	NA	0.589588896	NA	NA	NA	NA	NA	NA	NA	NA	NA	NA	NA
X4868501035_F	4868501035_F	4868501035	F	27K	M27S384	Netherlands	NO	GK1247-001	male	male	0	control	0	Blood WB	2.685.890.451	2.949.071.278	1.627.314.015	NA	2.246.708.694	-8.513.245.656	NA	FALSE	0.219977125	NA	0.027658272	NA	NA	NA	NA	NA	NA	NA	NA	NA	NA	NA
X4868501035_G	4868501035_G	4868501035	G	27K	M27S384	Netherlands	NO	GK1270-001	male	male	0	control	0	Blood WB	20	2.113.043.193	1.278.987.685	NA	0.946770362	-7.952.756.104	NA	FALSE	0.051416748	NA	0.055297528	NA	NA	NA	NA	NA	NA	NA	NA	NA	NA	NA
X4868501035_H	4868501035_H	4868501035	H	27K	M27S384	Netherlands	NO	GK1259-001	female	female	1	control	0	Blood WB	1.961.165.474	1.969.164.159	-0.958753373	NA	-0.614547479	-2.191.633.436	NA	FALSE	0.377379977	NA	2.011.395.406	NA	NA	NA	NA	NA	NA	NA	NA	NA	NA	NA
X4868501035_I	4868501035_I	4868501035	I	27K	M27S384	Netherlands	NO	GK1284-001	female	female	1	control	0	Blood WB	2.608.407.576	2.691.798.154	8.471.218.417	NA	1.970.025.297	-1.532.340.053	NA	FALSE	0.162212709	NA	1.035.601.844	NA	NA	NA	NA	NA	NA	NA	NA	NA	NA	NA
X4868501035_J	4868501035_J	4868501035	J	27K	M27S384	Netherlands	NO	GK0293-001	female	female	1	control	0	Blood WB	3.499.049.945	3.488.077.714	288.846.351	NA	-0.146150617	-5.312.301.382	NA	FALSE	0.279590693	NA	0.446100588	NA	NA	NA	NA	NA	NA	NA	NA	NA	NA	NA
X4868501035_K	4868501035_K	4868501035	K	27K	M27S384	Netherlands	NO	GK2273-001	female	female	1	control	0	Blood WB	3.529.166.963	4.222.371.927	3.435.493.847	NA	7.227.250.018	-1.264.991.619	NA	FALSE	125.978.676	NA	1.045.126.592	NA	NA	NA	NA	NA	NA	NA	NA	NA	NA	NA
X4868501035_L	4868501035_L	4868501035	L	27K	M27S384	Netherlands	NO	GK0266-001	female	female	1	control	0	Blood WB	3.725.475.164	3.786.966.345	2.524.380.767	NA	2.516.664.402	-1.120.588.606	NA	FALSE	0.276336972	NA	0.426185124	NA	NA	NA	NA	NA	NA	NA	NA	NA	NA	NA
X4868501036_A	4868501036_A	4868501036	A	27K	M27S384	Netherlands	NO	GK3318-001	female	female	1	control	0	Blood WB	4.241.357.757	4.484.030.343	1.901.960.362	NA	2.743.774.204	-2.292.892.169	NA	FALSE	0.32375169	NA	2.161.264.374	NA	NA	NA	NA	NA	NA	NA	NA	NA	NA	NA
X4868501036_B	4868501036_B	4868501036	B	27K	M27S384	Netherlands	NO	GK0208-001	male	male	0	control	0	Blood WB	4.519.255.699	4.961.813.446	4.454.926.899	NA	4.043.286.953	-3.736.825.446	NA	FALSE	0.595056712	NA	0.679280431	NA	NA	NA	NA	NA	NA	NA	NA	NA	NA	NA
X4868501036_C	4868501036_C	4868501036	C	27K	M27S384	Netherlands	NO	GK0156-001	female	female	1	control	0	Blood WB	290.985.155	301.132.619	1.602.089.331	NA	1.030.521.458	-148.080.153	NA	FALSE	0.033931661	NA	0.959321754	NA	NA	NA	NA	NA	NA	NA	NA	NA	NA	NA
X4868501036_D	4868501036_D	4868501036	D	27K	M27S384	Netherlands	NO	GK0212-001	female	female	1	control	0	Blood WB	2.533.936.404	2.265.910.476	111.482.582	NA	-1.628.350.142	-1.567.321.669	NA	FALSE	0.589036042	NA	1.087.376.724	NA	NA	NA	NA	NA	NA	NA	NA	NA	NA	NA
X4868501036_E	4868501036_E	4868501036	E	27K	M27S384	Netherlands	NO	GK3344-001	male	male	0	control	0	Blood WB	4.969.094.436	5.273.305.821	4.280.950.904	NA	205.664.945	-4.502.974.285	NA	FALSE	0.180297617	NA	0.565885829	NA	NA	NA	NA	NA	NA	NA	NA	NA	NA	NA
X4868501036_F	4868501036_F	4868501036	F	27K	M27S384	Netherlands	NO	GK2133-001	male	male	0	control	0	Blood WB	3.685.501.667	3.873.933.492	2.425.747.763	NA	107.364.828	-1.446.189.867	NA	FALSE	0.024927884	NA	0.908094426	NA	NA	NA	NA	NA	NA	NA	NA	NA	NA	NA
X4868501036_G	4868501036_G	4868501036	G	27K	M27S384	Netherlands	NO	GK0131-001	male	male	0	control	0	Blood WB	24	2.846.858.332	2.585.469.655	NA	2.957.694.302	0.687618697	NA	FALSE	0.368412735	NA	1.334.124.574	NA	NA	NA	NA	NA	NA	NA	NA	NA	NA	NA
X4868501036_H	4868501036_H	4868501036	H	27K	M27S384	Netherlands	NO	GK0161-001	male	male	0	control	0	Blood WB	2.330.783.426	3.026.349.604	1.976.487.242	NA	5.875.032.905	-4.955.174.912	NA	FALSE	0.977478414	NA	0.498957437	NA	NA	NA	NA	NA	NA	NA	NA	NA	NA	NA
X4868501036_I	4868501036_I	4868501036	I	27K	M27S384	Netherlands	NO	GK0172-001	female	female	1	control	0	Blood WB	21	2.615.260.327	1.128.808.148	NA	2.658.629.519	-7.992.663.626	NA	FALSE	0.305975658	NA	0.049390976	NA	NA	NA	NA	NA	NA	NA	NA	NA	NA	NA
X4868501036_J	4868501036_J	4868501036	J	27K	M27S384	Netherlands	NO	GK2145-001	female	female	1	control	0	Blood WB	2.767.753.982	3.112.704.701	284.357.249	NA	3.714.665.035	1.586.697.071	NA	FALSE	0.526448861	NA	146.719.354	NA	NA	NA	NA	NA	NA	NA	NA	NA	NA	NA
X4868501036_K	4868501036_K	4868501036	K	27K	M27S384	Netherlands	NO	GK1183-001	male	male	0	control	0	Blood WB	32	4.092.384.951	2.436.741.729	NA	7.250.800.524	-1.036.955.128	NA	FALSE	1.264.703.503	NA	0.302402585	NA	NA	NA	NA	NA	NA	NA	NA	NA	NA	NA
X4868501036_L	4868501036_L	4868501036	L	27K	M27S384	Netherlands	NO	GK3302-002	female	female	1	control	0	Blood WB	492.693.061	5.493.388.467	4.740.292.119	NA	4.595.661.552	-2.465.487.295	NA	FALSE	0.7103784	NA	0.867446066	NA	NA	NA	NA	NA	NA	NA	NA	NA	NA	NA
X4868501040_A	4868501040_A	4868501040	A	27K	M27S384	Netherlands	NO	GK0228-004	female	female	1	control	0	Blood WB	3.447.577.223	336.605.189	2.174.969.252	NA	-0.689320063	-9.967.233.606	NA	FALSE	0.39299058	NA	0.242857167	NA	NA	NA	NA	NA	NA	NA	NA	NA	NA	NA
X4868501040_B	4868501040_B	4868501040	B	27K	M27S384	Netherlands	NO	GK0243-001	male	male	0	control	0	Blood WB	1.863.148.269	1.579.853.419	-4.241.499.503	NA	-5.923.258.658	-2.085.447.768	NA	FALSE	1.485.703.083	NA	1.854.234.279	NA	NA	NA	NA	NA	NA	NA	NA	NA	NA	NA
X4868501040_C	4868501040_C	4868501040	C	27K	M27S384	Netherlands	NO	GK2213-001	male	male	0	control	0	Blood WB	37	4.432.760.626	2.868.091.704	NA	5.826.380.226	-1.002.469.361	NA	FALSE	0.967320979	NA	0.251361592	NA	NA	NA	NA	NA	NA	NA	NA	NA	NA	NA
X4868501040_D	4868501040_D	4868501040	D	27K	M27S384	Netherlands	NO	GK3304-001	female	female	1	control	0	Blood WB	2.664.534.747	2.239.071.937	1.613.869.302	NA	-3.547.688.256	-1.120.724.735	NA	FALSE	0.989744746	NA	0.426386603	NA	NA	NA	NA	NA	NA	NA	NA	NA	NA	NA
X4868501040_E	4868501040_E	4868501040	E	27K	M27S384	Netherlands	NO	GK1234-001	male	male	0	control	0	Blood WB	27.518.741	2.680.361.976	1.619.167.633	NA	-0.831274699	-8.800.434.779	NA	FALSE	0.422627077	NA	0.070163976	NA	NA	NA	NA	NA	NA	NA	NA	NA	NA	NA
X4868501040_F	4868501040_F	4868501040	F	27K	M27S384	Netherlands	NO	GK3437-001	male	male	0	control	0	Blood WB	426.243.967	4.680.890.497	3.694.659.492	NA	2.079.769.393	-6.539.733.782	NA	FALSE	0.185124469	NA	0.264433266	NA	NA	NA	NA	NA	NA	NA	NA	NA	NA	NA
X4868501040_G	4868501040_G	4868501040	G	27K	M27S384	Netherlands	NO	GK3211-002	female	female	1	control	0	Blood WB	4.573.740.123	4.581.712.726	2.906.758.917	NA	-0.091381069	-1.637.992.618	NA	FALSE	0.268156212	NA	1.191.973.947	NA	NA	NA	NA	NA	NA	NA	NA	NA	NA	NA
X4868501040_H	4868501040_H	4868501040	H	27K	M27S384	Netherlands	NO	GK3439-001	male	male	0	control	0	Blood WB	2.896.435.788	2.377.651.406	9.399.209.097	NA	-5.818.637.594	-1.880.067.575	NA	FALSE	1.463.860.881	NA	1.550.259.334	NA	NA	NA	NA	NA	NA	NA	NA	NA	NA	NA
X4868501040_J	4868501040_J	4868501040	J	27K	M27S384	Netherlands	NO	GK0273-001	female	female	1	control	0	Blood WB	3.587.758.253	4.086.868.264	2.179.800.316	NA	1.500.581.781	-1.181.923.051	NA	FALSE	0.064204911	NA	0.516963764	NA	NA	NA	NA	NA	NA	NA	NA	NA	NA	NA
X4868501040_K	4868501040_K	4868501040	K	27K	M27S384	Netherlands	NO	GK0232-001	male	male	0	control	0	Blood WB	4.587.977.259	5.554.592.392	4.009.555.739	NA	6.896.450.654	-8.367.618.195	NA	FALSE	1.190.724.314	NA	0.006104538	NA	NA	NA	NA	NA	NA	NA	NA	NA	NA	NA
X4868501040_L	4868501040_L	4868501040	L	27K	M27S384	Netherlands	NO	GK0279-001	male	male	0	control	0	Blood WB	2.716.007.469	302.328.425	2.107.143.798	NA	2.981.929.297	-3.946.318.183	NA	FALSE	0.373472382	NA	0.648274255	NA	NA	NA	NA	NA	NA	NA	NA	NA	NA	NA
X4868501041_A	4868501041_A	4868501041	A	27K	M27S384	Netherlands	NO	SC4005-201	male	male	0	case	1	Blood WB	2.027.970.496	1.919.197.398	1.368.269.675	NA	-0.868952483	-5.102.992.068	NA	FALSE	0.430493235	NA	0.477079616	NA	NA	NA	NA	NA	NA	NA	NA	NA	NA	NA
X4868501041_B	4868501041_B	4868501041	B	27K	M27S384	Netherlands	NO	SC4087-202	female	female	1	case	1	Blood WB	284.359.411	3.379.379.852	2.550.256.277	NA	5.836.331.509	-4.461.315.373	NA	FALSE	0.969398552	NA	0.572051597	NA	NA	NA	NA	NA	NA	NA	NA	NA	NA	NA
X4868501041_C	4868501041_C	4868501041	C	27K	M27S384	Netherlands	Duplicate	SC4020-203	male	male	0	case	1	Blood WB	2.789.383.477	3.085.803.317	1.764.382.479	NA	0.576623736	-1.129.929.107	NA	FALSE	0.128693896	NA	0.440009623	NA	NA	NA	NA	NA	NA	NA	NA	NA	NA	NA
X4868501041_D	4868501041_D	4868501041	D	27K	M27S384	Netherlands	NO	SC4099-202	female	female	1	case	1	Blood WB	3.688.299.785	3.402.824.165	2.866.447.786	NA	-1.420.322.686	-8.955.519.058	NA	FALSE	0.54560523	NA	0.093117375	NA	NA	NA	NA	NA	NA	NA	NA	NA	NA	NA
X4868501041_E	4868501041_E	4868501041	E	27K	M27S384	Netherlands	NO	SC4035-201	male	male	0	case	1	Blood WB	3.466.255.223	4.336.452.257	3.082.370.392	NA	8.096.040.278	-4.197.641.254	NA	FALSE	1.441.167.944	NA	0.611076941	NA	NA	NA	NA	NA	NA	NA	NA	NA	NA	NA
X4868501041_F	4868501041_F	4868501041	F	27K	M27S384	Netherlands	NO	SC4006-202	male	male	0	case	1	Blood WB	2.574.183.692	2.455.537.962	2.173.802.767	NA	-1.536.078.734	-4.646.889.882	NA	FALSE	0.569772132	NA	0.544585462	NA	NA	NA	NA	NA	NA	NA	NA	NA	NA	NA
X4868501041_G	4868501041_G	4868501041	G	27K	M27S384	Netherlands	NO	SC4042-205	female	female	1	case	1	Blood WB	3.300.885.413	3.607.757.406	2.249.972.689	NA	2.404.358.257	-1.263.780.515	NA	FALSE	0.252890322	NA	0.638117697	NA	NA	NA	NA	NA	NA	NA	NA	NA	NA	NA
X4868501041_H	4868501041_H	4868501041	H	27K	M27S384	Netherlands	NO	SC4036-202	male	male	0	case	1	Blood WB	2.938.325.822	363.867.701	3.195.446.061	NA	6.125.868.743	1.483.046.688	NA	FALSE	1.029.846.521	NA	1.451.852.665	NA	NA	NA	NA	NA	NA	NA	NA	NA	NA	NA
X4868501041_J	4868501041_J	4868501041	J	27K	M27S384	Netherlands	NO	SC4045-201	male	male	0	case	1	Blood WB	4.341.565.291	5.715.271.002	4.188.671.929	NA	1.424.345.683	-2.409.201.575	NA	FALSE	2.724.591.279	NA	0.875776689	NA	NA	NA	NA	NA	NA	NA	NA	NA	NA	NA
X4868501041_K	4868501041_K	4868501041	K	27K	M27S384	Netherlands	NO	SC4070-202	male	male	0	case	1	Blood WB	2.608.681.367	2.819.581.598	1.610.375.157	NA	3.844.204.076	-1.001.097.819	NA	FALSE	0.5534933	NA	0.249331626	NA	NA	NA	NA	NA	NA	NA	NA	NA	NA	NA
X4868501042_A	4868501042_A	4868501042	A	27K	M27S384	Netherlands	NO	GK1188-001	female	female	1	control	0	Blood WB	2.502.176.639	2.435.420.575	8.566.949.968	NA	0.127478538	-1.695.565.059	NA	FALSE	0.222463925	NA	1.277.184.597	NA	NA	NA	NA	NA	NA	NA	NA	NA	NA	NA
X4868501042_B	4868501042_B	4868501042	B	27K	M27S384	Netherlands	NO	GK1235-001	male	male	0	control	0	Blood WB	1.955.415.861	2.312.675.226	5.953.258.251	NA	2.279.635.818	-1.228.878.873	NA	FALSE	0.226851467	NA	0.586461183	NA	NA	NA	NA	NA	NA	NA	NA	NA	NA	NA
X4868501042_D	4868501042_D	4868501042	D	27K	M27S384	Netherlands	NO	GK0275-001	female	female	1	control	0	Blood WB	1.973.759.863	1.825.187.578	2.041.053.145	NA	-2.081.966.818	-0.225998436	NA	FALSE	0.683739601	NA	1.198.903.785	NA	NA	NA	NA	NA	NA	NA	NA	NA	NA	NA
X4868501042_E	4868501042_E	4868501042	E	27K	M27S384	Netherlands	NO	GK2192-001	male	male	0	control	0	Blood WB	22	1.946.857.169	1.392.428.129	NA	-2.730.836.033	-8.300.865.639	NA	FALSE	0.819206896	NA	0.003775239	NA	NA	NA	NA	NA	NA	NA	NA	NA	NA	NA
X4868501042_F	4868501042_F	4868501042	F	27K	M27S384	Netherlands	NO	GK0222-001	male	male	0	control	0	Blood WB	5.587.862.267	5.649.619.953	4.336.104.859	NA	2.929.359.522	-1.024.299.333	NA	FALSE	0.362497157	NA	0.283671253	NA	NA	NA	NA	NA	NA	NA	NA	NA	NA	NA
X4868501042_G	4868501042_G	4868501042	G	27K	M27S384	Netherlands	NO	GK3425-001	male	male	0	control	0	Blood WB	5.921.339.797	5.985.325.198	3.750.434.929	NA	2.028.518.651	-2.088.981.828	NA	FALSE	0.174424626	NA	1.859.464.897	NA	NA	NA	NA	NA	NA	NA	NA	NA	NA	NA
X4868501042_H	4868501042_H	4868501042	H	27K	M27S384	Netherlands	NO	GK0229-001	female	female	1	control	0	Blood WB	2.491.498.787	2.694.362.126	2.223.016.677	NA	2.093.669.578	-319.628.216	NA	FALSE	0.188026473	NA	0.759284064	NA	NA	NA	NA	NA	NA	NA	NA	NA	NA	NA
X4868501042_I	4868501042_I	4868501042	I	27K	M27S384	Netherlands	NO	GK0252-003	male	male	0	control	0	Blood WB	23	2.655.729.838	1.477.122.442	NA	4.404.238.903	-8.546.495.927	NA	FALSE	0.670414247	NA	0.03257951	NA	NA	NA	NA	NA	NA	NA	NA	NA	NA	NA
X4868501042_J	4868501042_J	4868501042	J	27K	M27S384	Netherlands	NO	GK3460-001	female	female	1	control	0	Blood WB	1.867.255.135	1.848.744.727	8.623.064.371	NA	-0.8956128	-9.701.354.832	NA	FALSE	0.436059227	NA	0.203505522	NA	NA	NA	NA	NA	NA	NA	NA	NA	NA	NA
X4868501042_K	4868501042_K	4868501042	K	27K	M27S384	Netherlands	NO	GK0260-001	female	female	1	control	0	Blood WB	1.879.575.733	1.769.563.613	6.601.589.016	NA	0.669401486	-104.871.884	NA	FALSE	0.109324275	NA	0.31981358	NA	NA	NA	NA	NA	NA	NA	NA	NA	NA	NA
X4868501042_L	4868501042_L	4868501042	L	27K	M27S384	Netherlands	NO	GK1212-001	male	male	0	control	0	Blood WB	1.871.362.001	2.391.196.241	1.300.850.771	NA	4.782.039.417	-7.897.370.749	NA	FALSE	0.749289331	NA	0.063494891	NA	NA	NA	NA	NA	NA	NA	NA	NA	NA	NA
X4868501044_A	4868501044_A	4868501044	A	27K	M27S384	Netherlands	NO	GK0166-001	male	male	0	control	0	Blood WB	28	2.510.414.643	9.568.562.789	NA	-2.010.127.374	-1.831.530.395	NA	FALSE	0.668741362	NA	1.478.421.409	NA	NA	NA	NA	NA	NA	NA	NA	NA	NA	NA
X4868501044_B	4868501044_B	4868501044	B	27K	M27S384	Netherlands	NO	GK1226-001	female	female	1	control	0	Blood WB	3.064.817.299	260.383.037	1.630.886.236	NA	-5.040.860.143	-1.205.443.596	NA	FALSE	1.301.480.843	NA	0.551775575	NA	NA	NA	NA	NA	NA	NA	NA	NA	NA	NA
X4868501044_D	4868501044_D	4868501044	D	27K	M27S384	Netherlands	NO	GK1241-001	male	male	0	control	0	Blood WB	367.345.486	3.978.410.402	3.347.111.815	NA	2.514.493.093	-1.885.287.761	NA	FALSE	0.275883658	NA	0.95331906	NA	NA	NA	NA	NA	NA	NA	NA	NA	NA	NA
X4868501044_E	4868501044_E	4868501044	E	27K	M27S384	Netherlands	NO	GK2183-002	female	female	1	control	0	Blood WB	3.203.903.166	4.531.505.311	2.708.929.966	NA	1.274.341.572	-3.833.080.915	NA	FALSE	2.411.421.064	NA	0.665034047	NA	NA	NA	NA	NA	NA	NA	NA	NA	NA	NA
X4868501044_F	4868501044_F	4868501044	F	27K	M27S384	Netherlands	NO	GK0213-001	male	male	0	control	0	Blood WB	2.201.827.829	3.053.889.548	2.540.280.129	NA	9.154.598.084	3.074.573.496	NA	FALSE	1.662.167.737	NA	1.687.408.133	NA	NA	NA	NA	NA	NA	NA	NA	NA	NA	NA
X4868501044_G	4868501044_G	4868501044	G	27K	M27S384	Netherlands	NO	GK0245-001	female	female	1	control	0	Blood WB	2.344.746.771	1.850.364.543	171.790.628	NA	-3.417.955.597	-7.119.974.732	NA	FALSE	0.962659886	NA	0.178554142	NA	NA	NA	NA	NA	NA	NA	NA	NA	NA	NA
X4868501044_H	4868501044_H	4868501044	H	27K	M27S384	Netherlands	NO	GK0227-001	male	male	0	control	0	Blood WB	3.204.450.748	4.316.066.323	2.813.580.608	NA	9.155.079.364	-2.776.134.862	NA	FALSE	1.662.268.216	NA	0.821468372	NA	NA	NA	NA	NA	NA	NA	NA	NA	NA	NA
X4868501044_I	4868501044_I	4868501044	I	27K	M27S384	Netherlands	NO	GK3429-004	male	male	0	control	0	Blood WB	2.341.735.069	132.873.894	0.841437941	NA	-9.376.938.933	-2.209.877.368	NA	FALSE	2.206.743.185	NA	2.038.397.513	NA	NA	NA	NA	NA	NA	NA	NA	NA	NA	NA
X4868501044_J	4868501044_J	4868501044	J	27K	M27S384	Netherlands	NO	GK2188-001	female	female	1	control	0	Blood WB	2.657.142.388	2.126.978.531	6.319.347.312	NA	-460.555.508	-1.970.927.554	NA	FALSE	1.210.600.281	NA	1.684.737.526	NA	NA	NA	NA	NA	NA	NA	NA	NA	NA	NA
X4868501044_K	4868501044_K	4868501044	K	27K	M27S384	Netherlands	NO	GK3432-001	male	male	0	control	0	Blood WB	4.248.476.325	405.929.892	2.699.436.884	NA	-1.712.063.186	-1.457.012.184	NA	FALSE	0.606513184	NA	0.924112102	NA	NA	NA	NA	NA	NA	NA	NA	NA	NA	NA
X4868501044_L	4868501044_L	4868501044	L	27K	M27S384	Netherlands	NO	GK2196-001	female	female	1	control	0	Blood WB	3.362.154.407	38.537.499	3.107.280.234	NA	7.183.193.593	-3.108.714.322	NA	FALSE	1.250.588.905	NA	0.772244627	NA	NA	NA	NA	NA	NA	NA	NA	NA	NA	NA
X4868501045_B	4868501045_B	4868501045	B	27K	M27S384	Netherlands	NO	SC4090-201	male	male	0	case	1	Blood WB	5.061.088.237	5.046.559.457	4.714.478.583	NA	-0.852513768	-5.967.716.646	NA	FALSE	0.427061252	NA	0.349095217	NA	NA	NA	NA	NA	NA	NA	NA	NA	NA	NA
X4868501045_D	4868501045_D	4868501045	D	27K	M27S384	Netherlands	Duplicate	GK0011-001	male	male	0	case	1	Blood WB	2.532.567.448	2.362.514.158	2.103.996.687	NA	-0.531605012	-6.229.597.843	NA	FALSE	0.360063712	NA	0.310335236	NA	NA	NA	NA	NA	NA	NA	NA	NA	NA	NA
X4868501045_E	4868501045_E	4868501045	E	27K	M27S384	Netherlands	NO	SC4043-201	male	male	0	case	1	Blood WB	2.734.899.053	2.599.563.597	9.031.998.801	NA	-1.120.487.374	-1.939.613.901	NA	FALSE	0.483007286	NA	163.839.145	NA	NA	NA	NA	NA	NA	NA	NA	NA	NA	NA
X4868501045_F	4868501045_F	4868501045	F	27K	M27S384	Netherlands	NO	SC4010-201	female	female	1	case	1	Blood WB	3.347.703.687	3.509.453.039	2.510.110.311	NA	0.982309951	-9.105.191.828	NA	FALSE	0.043996991	NA	0.115269838	NA	NA	NA	NA	NA	NA	NA	NA	NA	NA	NA
X4868501045_H	4868501045_H	4868501045	H	27K	M27S384	Netherlands	NO	SC4022-202	female	female	1	case	1	Blood WB	4.419.869.539	4.543.579.091	3.694.868.873	NA	201.444.454	-8.854.374.887	NA	FALSE	0.171486311	NA	0.078147434	NA	NA	NA	NA	NA	NA	NA	NA	NA	NA	NA
X4868501045_J	4868501045_J	4868501045	J	27K	M27S384	Netherlands	NO	SC4044-204	male	male	0	case	1	Blood WB	3.470.362.089	3.388.313.622	2.231.874.947	NA	-0.88839113	-1.484.072.794	NA	FALSE	0.434551527	NA	0.964163419	NA	NA	NA	NA	NA	NA	NA	NA	NA	NA	NA
X4868501045_K	4868501045_K	4868501045	K	27K	M27S384	Netherlands	NO	SC4076-201	female	female	1	case	1	Blood WB	2.037.826.975	1.552.792.465	1.259.733.731	NA	-3.497.775.411	-8.419.658.885	NA	FALSE	0.979324221	NA	0.013806871	NA	NA	NA	NA	NA	NA	NA	NA	NA	NA	NA
X4868501045_L	4868501045_L	4868501045	L	27K	M27S384	Netherlands	NO	SC4052-203	male	male	0	case	1	Blood WB	5.070.944.716	521.723.971	395.180.988	NA	1.208.693.241	-151.562.974	NA	FALSE	0.00326605	NA	1.010.869.584	NA	NA	NA	NA	NA	NA	NA	NA	NA	NA	NA
X4868501049_A	4868501049_A	4868501049	A	27K	M27S384	Netherlands	NO	GK2153-001	female	female	1	control	0	Blood WB	4.041.764.063	4.750.410.582	3.910.396.694	NA	6.316.771.767	4.139.689.797	NA	FALSE	1.069.702.189	NA	1.845.051.703	NA	NA	NA	NA	NA	NA	NA	NA	NA	NA	NA
X4868501049_B	4868501049_B	4868501049	B	27K	M27S384	Netherlands	NO	GK0177-001	female	female	1	control	0	Blood WB	2.295.190.586	294.286.206	1.220.342.623	NA	7.977.306.335	-1.015.695.745	NA	FALSE	1.416.379.333	NA	0.270937428	NA	NA	NA	NA	NA	NA	NA	NA	NA	NA	NA
X4868501049_C	4868501049_C	4868501049	C	27K	M27S384	Netherlands	NO	GK2162-001	male	male	0	control	0	Blood WB	49.548.573	5.339.209.368	4.082.170.678	NA	3.274.529.292	-8.870.510.768	NA	FALSE	0.434559776	NA	0.080535641	NA	NA	NA	NA	NA	NA	NA	NA	NA	NA	NA
X4868501049_D	4868501049_D	4868501049	D	27K	M27S384	Netherlands	NO	GK0185-001	female	female	1	control	0	Blood WB	20	2.516.388.031	2.814.841.814	NA	4.130.707.802	6.589.104.723	NA	FALSE	0.613307949	NA	2.207.579.733	NA	NA	NA	NA	NA	NA	NA	NA	NA	NA	NA
X4868501049_E	4868501049_E	4868501049	E	27K	M27S384	Netherlands	NO	GK0205-001	female	female	1	control	0	Blood WB	3.941.282.739	4.723.973.207	3.093.009.006	NA	6.432.331.673	-8.754.641.564	NA	FALSE	1.093.828.142	NA	0.063386307	NA	NA	NA	NA	NA	NA	NA	NA	NA	NA	NA
X4868501049_F	4868501049_F	4868501049	F	27K	M27S384	Netherlands	NO	GK3371-001	male	male	0	control	0	Blood WB	3.435.530.415	350.274.942	3.310.377.426	NA	-0.255156472	-1.101.933.557	NA	FALSE	0.302348328	NA	1.069.260.159	NA	NA	NA	NA	NA	NA	NA	NA	NA	NA	NA
X4868501049_G	4868501049_G	4868501049	G	27K	M27S384	Netherlands	NO	GK0169-001	male	male	0	control	0	Blood WB	3.704.393.252	3.712.416.432	207.165.503	NA	-1.025.547.084	-1.523.584.135	NA	FALSE	0.463186182	NA	1.022.642.563	NA	NA	NA	NA	NA	NA	NA	NA	NA	NA	NA
X4868501049_H	4868501049_H	4868501049	H	27K	M27S384	Netherlands	NO	GK0200-001	female	female	1	control	0	Blood WB	2.475.892.696	3.102.821.164	3.111.592.907	NA	4.689.850.607	4.238.251.697	NA	FALSE	0.730042665	NA	1.859.639.453	NA	NA	NA	NA	NA	NA	NA	NA	NA	NA	NA
X4868501049_J	4868501049_J	4868501049	J	27K	M27S384	Netherlands	NO	GK0207-001	female	female	1	control	0	Blood WB	2.256.312.253	248.323.961	2.629.486.358	NA	2.950.126.096	2.978.020.448	NA	FALSE	0.366832687	NA	1.673.117.705	NA	NA	NA	NA	NA	NA	NA	NA	NA	NA	NA
X4868501049_K	4868501049_K	4868501049	K	27K	M27S384	Netherlands	NO	GK0162-001	female	female	1	control	0	Blood WB	182.262.719	1.955.311.729	1.037.516.982	NA	0.752211116	-9.140.167.618	NA	FALSE	0.092035742	NA	0.120446464	NA	NA	NA	NA	NA	NA	NA	NA	NA	NA	NA
X4868501049_L	4868501049_L	4868501049	L	27K	M27S384	Netherlands	NO	GK2175-001	male	male	0	control	0	Blood WB	3.680.025.846	4.011.108.732	265.380.334	NA	2.488.938.168	-9.866.875.336	NA	FALSE	0.270548444	NA	0.228003544	NA	NA	NA	NA	NA	NA	NA	NA	NA	NA	NA
X4868501050_A	4868501050_A	4868501050	A	27K	M27S384	Netherlands	NO	GK0283-001	female	female	1	control	0	Blood WB	2.212.779.472	2.205.746.841	6.830.165.687	NA	-0.951801473	-1.261.162.604	NA	FALSE	0.447789985	NA	0.634243033	NA	NA	NA	NA	NA	NA	NA	NA	NA	NA	NA
X4868501050_B	4868501050_B	4868501050	B	27K	M27S384	Netherlands	NO	GK0265-001	female	female	1	control	0	Blood WB	2.830.999.721	2.960.958.921	1.989.563.519	NA	1.474.973.241	-6.755.646.062	NA	FALSE	0.058858503	NA	0.23247696	NA	NA	NA	NA	NA	NA	NA	NA	NA	NA	NA
X4868501050_C	4868501050_C	4868501050	C	27K	M27S384	Netherlands	NO	GK2245-001	female	female	1	control	0	Blood WB	30	3.771.971.023	2.324.803.627	NA	7.267.433.189	-5.046.246.703	NA	FALSE	1.268.175.978	NA	0.485478269	NA	NA	NA	NA	NA	NA	NA	NA	NA	NA	NA
X4868501050_D	4868501050_D	4868501050	D	27K	M27S384	Netherlands	NO	GK1313-001	male	male	0	control	0	Blood WB	260.430.071	2.577.448.753	1.609.635.103	NA	-0.614834956	-1.005.101.719	NA	FALSE	0.377439995	NA	0.255257638	NA	NA	NA	NA	NA	NA	NA	NA	NA	NA	NA
X4868501050_E	4868501050_E	4868501050	E	27K	M27S384	Netherlands	NO	GK0297-001	male	male	0	control	0	Blood WB	2.351.591.548	2.638.477.453	275.535.952	NA	0.683824835	-2.066.071.238	NA	FALSE	0.106313048	NA	1.825.555.856	NA	NA	NA	NA	NA	NA	NA	NA	NA	NA	NA
X4868501050_F	4868501050_F	4868501050	F	27K	M27S384	Netherlands	NO	GK3208-002	female	female	1	control	0	Blood WB	4.124.448.968	4.545.245.634	3.714.571.182	NA	279.005.835	-3.763.222.164	NA	FALSE	0.333414636	NA	0.675373559	NA	NA	NA	NA	NA	NA	NA	NA	NA	NA	NA
X4868501050_G	4868501050_G	4868501050	G	27K	M27S384	Netherlands	NO	GK1267-001	female	female	1	control	0	Blood WB	2.921.076.985	2.915.701.991	2.268.832.052	NA	1.020.330.738	-6.041.046.106	NA	FALSE	0.036059223	NA	0.338242019	NA	NA	NA	NA	NA	NA	NA	NA	NA	NA	NA
X4868501050_H	4868501050_H	4868501050	H	27K	M27S384	Netherlands	NO	GK2251-001	female	female	1	control	0	Blood WB	3.905.142.317	4.130.650.932	3.357.369.879	NA	2.201.467.531	-376.031.378	NA	FALSE	0.210531928	NA	0.675804017	NA	NA	NA	NA	NA	NA	NA	NA	NA	NA	NA
X4868501050_I	4868501050_I	4868501050	I	27K	M27S384	Netherlands	NO	GK1278-001	male	male	0	control	0	Blood WB	2.241.527.535	2.812.284.431	1.454.291.803	NA	5.417.121.345	-6.403.342.786	NA	FALSE	0.881878193	NA	0.284619948	NA	NA	NA	NA	NA	NA	NA	NA	NA	NA	NA
X4868501050_J	4868501050_J	4868501050	J	27K	M27S384	Netherlands	NO	GK1255-001	female	female	1	control	0	Blood WB	29	3.511.737.555	1.645.982.912	NA	6.761.467.371	-1.038.748.133	NA	FALSE	1.162.543.257	NA	0.305056339	NA	NA	NA	NA	NA	NA	NA	NA	NA	NA	NA
X4868501050_K	4868501050_K	4868501050	K	27K	M27S384	Netherlands	NO	GK1286-001	male	male	0	control	0	Blood WB	2.089.299.697	2.605.274.016	1.623.557.696	NA	3.929.605.843	-261.487.992	NA	FALSE	0.571323004	NA	0.845335066	NA	NA	NA	NA	NA	NA	NA	NA	NA	NA	NA
X4868501050_L	4868501050_L	4868501050	L	27K	M27S384	Netherlands	NO	GK1271-001	male	male	0	control	0	Blood WB	1.915.989.946	1.729.396.333	6.589.327.759	NA	-2.378.514.651	-1.420.399.538	NA	FALSE	0.745651203	NA	0.8699232	NA	NA	NA	NA	NA	NA	NA	NA	NA	NA	NA
X4868501051_A	4868501051_A	4868501051	A	27K	M27S384	Netherlands	NO	SC4062-201	male	male	0	case	1	Blood WB	292.764.797	3.124.867.788	2.594.833.235	NA	3.664.469.907	-0.934079788	NA	FALSE	0.515969403	NA	1.094.103.518	NA	NA	NA	NA	NA	NA	NA	NA	NA	NA	NA
X4868501051_C	4868501051_C	4868501051	C	27K	M27S384	Netherlands	NO	SC4073-201	female	female	1	case	1	Blood WB	3.489.253.673	3.554.185.661	2.170.024.352	NA	1.656.139.467	-1.426.965.724	NA	FALSE	0.096681377	NA	0.879641547	NA	NA	NA	NA	NA	NA	NA	NA	NA	NA	NA
X4868501051_E	4868501051_E	4868501051	E	27K	M27S384	Netherlands	NO	SC4083-202	male	male	0	case	1	Blood WB	5.449.597.774	5.390.733.824	4.645.853.152	NA	-0.282286793	-8.865.133.753	NA	FALSE	0.308012445	NA	0.07973981	NA	NA	NA	NA	NA	NA	NA	NA	NA	NA	NA
X4868501051_F	4868501051_F	4868501051	F	27K	M27S384	Netherlands	NO	SC4056-202	male	male	0	case	1	Blood WB	5.418.659.382	5.370.822.469	4.213.816.684	NA	0.514000358	-1.245.189.643	NA	FALSE	0.141768055	NA	0.610602096	NA	NA	NA	NA	NA	NA	NA	NA	NA	NA	NA
X4868501051_G	4868501051_G	4868501051	G	27K	M27S384	Netherlands	NO	SC4097-201	male	male	0	case	1	Blood WB	3.476.385.492	3.888.433.164	3.864.494.017	NA	3.619.048.228	2.700.681.858	NA	FALSE	0.506486518	NA	1.632.069.939	NA	NA	NA	NA	NA	NA	NA	NA	NA	NA	NA
X4868501051_H	4868501051_H	4868501051	H	27K	M27S384	Netherlands	NO	SC4075-206	female	female	1	case	1	Blood WB	4.219.728.262	4.663.774.224	3.697.878.762	NA	5.468.850.665	-4.655.267.351	NA	FALSE	0.892677952	NA	0.543345547	NA	NA	NA	NA	NA	NA	NA	NA	NA	NA	NA
X4868501051_I	4868501051_I	4868501051	I	27K	M27S384	Netherlands	NO	SC4004-202	male	male	0	case	1	Blood WB	2.505.735.923	3.273.693.251	2.832.694.795	NA	7.174.556.233	0.785399137	NA	FALSE	1.248.785.645	NA	1.348.596.663	NA	NA	NA	NA	NA	NA	NA	NA	NA	NA	NA
X4868501051_J	4868501051_J	4868501051	J	27K	M27S384	Netherlands	NO	SC4082-202	female	female	1	case	1	Blood WB	3.669.681.992	3.308.324.308	233.990.039	NA	-259.336.379	-1.352.560.232	NA	FALSE	0.790506208	NA	0.769516977	NA	NA	NA	NA	NA	NA	NA	NA	NA	NA	NA
X4868501051_K	4868501051_K	4868501051	K	27K	M27S384	Netherlands	NO	SC4016-201	male	male	0	case	1	Blood WB	2.479.999.562	2.653.197.681	2.022.473.294	NA	0.833373535	-5.830.664.382	NA	FALSE	0.075091105	NA	0.36937977	NA	NA	NA	NA	NA	NA	NA	NA	NA	NA	NA
X4868501061_B	4868501061_B	4868501061	B	27K	M27S384	Netherlands	NO	GK0154-004	male	male	0	case	1	Blood WB	2.572.267.154	2.880.362.526	1.738.677.853	NA	4.590.653	-9.373.315.703	NA	FALSE	0.709332742	NA	0.154953772	NA	NA	NA	NA	NA	NA	NA	NA	NA	NA	NA
X4868501061_C	4868501061_C	4868501061	C	27K	M27S384	Netherlands	NO	GK0271-001	male	male	0	case	1	Blood WB	2.252.479.178	2.443.453.973	1.869.847.576	NA	2.210.960.214	-5.691.228.612	NA	FALSE	0.212513757	NA	0.390017096	NA	NA	NA	NA	NA	NA	NA	NA	NA	NA	NA
X4868501061_D	4868501061_D	4868501061	D	27K	M27S384	Netherlands	NO	GK0287-001	female	female	1	case	1	Blood WB	2.181.019.707	1.848.940.984	1.408.802.632	NA	-1.923.680.842	-9.877.752.996	NA	FALSE	0.650693538	NA	0.229613503	NA	NA	NA	NA	NA	NA	NA	NA	NA	NA	NA
X4868501061_E	4868501061_E	4868501061	E	27K	M27S384	Netherlands	NO	GK0256-003	female	female	1	case	1	Blood WB	3.852.300.639	4.186.993.902	3.169.976.562	NA	5.828.819.503	-863.746.075	NA	FALSE	0.967830238	NA	0.046042847	NA	NA	NA	NA	NA	NA	NA	NA	NA	NA	NA
X4868501061_F	4868501061_F	4868501061	F	27K	M27S384	Netherlands	NO	GK0298-003	female	female	1	case	1	Blood WB	267.055.815	2.994.145.653	2.401.443.895	NA	3.366.685.352	-3.078.002.628	NA	FALSE	0.453799604	NA	0.776790141	NA	NA	NA	NA	NA	NA	NA	NA	NA	NA	NA
X4868501061_G	4868501061_G	4868501061	G	27K	M27S384	Netherlands	NO	GK0276-003	male	male	0	case	1	Blood WB	2.119.690.507	1.603.570.519	127.619.567	NA	-4.047.343.331	-8.059.172.568	NA	FALSE	1.094.059.946	NA	0.039547256	NA	NA	NA	NA	NA	NA	NA	NA	NA	NA	NA
X4868501061_H	4868501061_H	4868501061	H	27K	M27S384	Netherlands	NO	GK0303-003	male	male	0	case	1	Blood WB	2.828.535.601	2.582.707.865	2.045.043.352	NA	-4.590.050.866	-7.123.925.494	NA	FALSE	1.207.363.397	NA	0.177969406	NA	NA	NA	NA	NA	NA	NA	NA	NA	NA	NA
X4868501061_I	4868501061_I	4868501061	I	27K	M27S384	Netherlands	NO	GK0258-001	male	male	0	case	1	Blood WB	2.475.345.114	1.996.717.769	1.501.904.915	NA	-3.689.192.381	-1.033.209.255	NA	FALSE	1.019.287.188	NA	0.296858468	NA	NA	NA	NA	NA	NA	NA	NA	NA	NA	NA
X4868501061_J	4868501061_J	4868501061	J	27K	M27S384	Netherlands	NO	GK0290-004	male	male	0	case	1	Blood WB	3.189.118.447	3.851.219.114	3.802.837.845	NA	5.732.313.109	5.149.737.491	NA	FALSE	0.947682171	NA	1.994.544.791	NA	NA	NA	NA	NA	NA	NA	NA	NA	NA	NA
X4868501061_K	4868501061_K	4868501061	K	27K	M27S384	Netherlands	NO	GK0277-003	male	male	0	case	1	Blood WB	2.196.352.008	2.151.056.706	1.409.605.543	NA	1.231.478.127	-8.081.620.483	NA	FALSE	0.008022951	NA	0.036224831	NA	NA	NA	NA	NA	NA	NA	NA	NA	NA	NA
X4868501061_L	4868501061_L	4868501061	L	27K	M27S384	Netherlands	NO	GK0304-004	female	female	1	case	1	Blood WB	2.576.374.021	2.659.501.949	2.648.417.506	NA	2.116.385.699	0.137334525	NA	FALSE	0.192769017	NA	1.252.679.232	NA	NA	NA	NA	NA	NA	NA	NA	NA	NA	NA
X4868501062_E	4868501062_E	4868501062	E	27K	M27S384	Netherlands	NO	GK0100-004	male	male	0	case	1	Blood WB	2.581.028.469	2.297.700.841	2.091.118.011	NA	-2.952.327.063	-5.791.807.197	NA	FALSE	0.865448558	NA	0.375130865	NA	NA	NA	NA	NA	NA	NA	NA	NA	NA	NA
X4868501062_F	4868501062_F	4868501062	F	27K	M27S384	Netherlands	NO	GK0218-007	male	male	0	case	1	Blood WB	2.935.587.912	3.347.298.948	2.639.156.413	NA	3.941.652.127	-3.837.597.382	NA	FALSE	0.57383796	NA	0.664365583	NA	NA	NA	NA	NA	NA	NA	NA	NA	NA	NA
X4868501062_H	4868501062_H	4868501062	H	27K	M27S384	Netherlands	NO	GK1098-001	male	male	0	case	1	Blood WB	2.967.347.676	2.931.827.605	2.260.378.661	NA	-0.767721756	-6.149.631.273	NA	FALSE	0.409358848	NA	0.322170766	NA	NA	NA	NA	NA	NA	NA	NA	NA	NA	NA
X4868501062_K	4868501062_K	4868501062	K	27K	M27S384	Netherlands	NO	GK0035-004	female	female	1	case	1	Blood WB	2.890.686.175	2.793.706.535	3.135.034.896	NA	0.226746308	1.939.332.168	NA	FALSE	0.201739353	NA	151.938.564	NA	NA	NA	NA	NA	NA	NA	NA	NA	NA	NA
X4868501062_L	4868501062_L	4868501062	L	27K	M27S384	Netherlands	NO	GK1100-001	male	male	0	case	1	Blood WB	2.659.058.925	3.050.152.883	2.010.315.779	NA	2.730.295.248	-7.853.896.102	NA	FALSE	0.320937628	NA	0.069929398	NA	NA	NA	NA	NA	NA	NA	NA	NA	NA	NA
X4868501063_A	4868501063_A	4868501063	A	27K	M27S384	Netherlands	NO	GK1187-004	male	male	0	case	1	Blood WB	2.646.190.745	2.334.824.879	1.119.819.259	NA	-316.896.889	-1.581.978.749	NA	FALSE	0.91067783	NA	1.109.070.076	NA	NA	NA	NA	NA	NA	NA	NA	NA	NA	NA
X4868501063_B	4868501063_B	4868501063	B	27K	M27S384	Netherlands	NO	GK1218-003	male	male	0	case	1	Blood WB	2.862.211.903	2.631.952.977	1.282.692.438	NA	-2.727.024.461	-1.719.808.085	NA	FALSE	0.818411137	NA	1.313.065.721	NA	NA	NA	NA	NA	NA	NA	NA	NA	NA	NA
X4868501063_C	4868501063_C	4868501063	C	27K	M27S384	Netherlands	NO	GK1201-001	male	male	0	case	1	Blood WB	3.772.901.227	3.174.818.852	2.688.070.177	NA	-5.729.002.593	-1.153.873.539	NA	FALSE	1.445.147.385	NA	0.475448811	NA	NA	NA	NA	NA	NA	NA	NA	NA	NA	NA
X4868501063_D	4868501063_D	4868501063	D	27K	M27S384	Netherlands	NO	GK1221-004	male	male	0	case	1	Blood WB	3.881.870.075	4.376.861.525	3.433.634.004	NA	5.366.056.859	-5.263.920.542	NA	FALSE	0.871217234	NA	0.453261241	NA	NA	NA	NA	NA	NA	NA	NA	NA	NA	NA
X4868501063_E	4868501063_E	4868501063	E	27K	M27S384	Netherlands	NO	GK1196-004	male	male	0	case	1	Blood WB	2.396.219.493	2.200.696.943	0.714284478	NA	-0.368906087	-2.224.962.081	NA	FALSE	0.326096338	NA	2.060.723.789	NA	NA	NA	NA	NA	NA	NA	NA	NA	NA	NA
X4868501063_G	4868501063_G	4868501063	G	27K	M27S384	Netherlands	NO	GK1197-001	female	female	1	case	1	Blood WB	2.828.535.601	308.877.906	2.228.969.576	NA	2.436.149.977	-605.705.764	NA	FALSE	0.25952762	NA	0.335872216	NA	NA	NA	NA	NA	NA	NA	NA	NA	NA	NA
X4868501063_H	4868501063_H	4868501063	H	27K	M27S384	Netherlands	NO	GK1232-004	male	male	0	case	1	Blood WB	1.966.641.295	2.146.773.782	1.264.906.678	NA	308.005.064	-7.360.350.244	NA	FALSE	0.393957608	NA	0.142977131	NA	NA	NA	NA	NA	NA	NA	NA	NA	NA	NA
X4868501063_I	4868501063_I	4868501063	I	27K	M27S384	Netherlands	NO	GK1213-001	male	male	0	case	1	Blood WB	3.794.804.513	4.430.853.768	2.980.065.298	NA	5.767.720.741	-9.078.476.579	NA	FALSE	0.955074379	NA	0.111315822	NA	NA	NA	NA	NA	NA	NA	NA	NA	NA	NA
X4868501063_J	4868501063_J	4868501063	J	27K	M27S384	Netherlands	NO	GK1200-003	male	male	0	case	1	Blood WB	1.874.373.703	2.391.540.518	1.338.717.903	NA	487.294.702	-2.913.079.064	NA	FALSE	0.768268513	NA	0.801199813	NA	NA	NA	NA	NA	NA	NA	NA	NA	NA	NA
X4868501063_L	4868501063_L	4868501063	L	27K	M27S384	Netherlands	NO	GK1214-004	male	male	0	case	1	Blood WB	3.861.609.536	3.909.622.695	3.305.420.564	NA	-1.357.275.335	-6.772.303.262	NA	FALSE	0.532442556	NA	0.230011595	NA	NA	NA	NA	NA	NA	NA	NA	NA	NA	NA
X5773467003_R01C01	5773467003_R01C01	5773467003	R01C01	450K	2011023	Netherlands	NO	SC8400-001	male	male	0	control	0	Blood WB	26	2.922.936.397	2.387.058.135	3.216.566.278	3.631.783.899	-322.138.249	4.733.199.808	FALSE	0.5091454	0.989139364	0.755569065	-1.583.889.926	2.225.902.094	6.453.150.571	2.975.367.112	3.786.613.744	0.0757995	0.101208931	0.058069769	0.056269327	0.038532672	0.724919944
X5773467003_R01C02	5773467003_R01C02	5773467003	R01C02	450K	2011023	Netherlands	NO	SC8019-001	male	male	0	case	1	Blood WB	2.320.653.156	2.624.398.965	1.009.739.329	2.294.924.937	3.523.994.673	-1.344.844.827	-1.137.929.099	FALSE	0.486641767	0.249062973	0.758097717	6.357.840.465	1.958.139.993	4.875.348.438	3.451.141.274	5.369.722.877	0.058472568	0.166623962	0.054689883	0.082692259	0.04304009	0.643283366
X5773467003_R02C01	5773467003_R02C01	5773467003	R02C01	450K	2011023	Netherlands	NO	SC8114-001	female	female	1	control	0	Blood WB	2.747.219.652	3.084.598.299	2.389.819.467	2.602.733.831	320.649.354	-6.048.858.369	-3.021.692.122	FALSE	0.420355652	0.646342578	0.337085757	-4.636.109.153	2.275.602.432	1.098.596.428	3.304.437.336	4.649.233.641	0.10819352	0.12525662	0.044758481	0.04607707	0.053865479	0.676518796
X5773467003_R02C02	5773467003_R02C02	5773467003	R02C02	450K	2011023	Netherlands	NO	SC8329-001	male	male	0	case	1	Blood WB	2.453.168.037	2.689.380.949	1.466.369.485	2.022.266.319	2.555.167.044	-1.070.252.961	-5.685.880.749	FALSE	0.284375339	1.208.211.452	0.351685365	-1.507.699.211	2.066.393.845	0.048832702	398.645.114	534.343.787	0.107371141	0.26368555	0	0.057796701	0.051958205	0.591387717
X5773467003_R03C02	5773467003_R03C02	5773467003	R03C02	450K	2011023	Netherlands	NO	SC8111-001	female	female	1	control	0	Blood WB	2.561.589.302	325.276.981	236.476.405	2.333.872.558	6.654.448.757	-2.868.891.526	-3.001.927.698	FALSE	1.140.200.508	0.642174324	0.807739832	-7.076.459.475	2.149.547.579	4.153.708.617	3.219.711.555	483.592.069	0.052517315	0.193517445	0	0.047268472	0.00691395	0.762720463
X5773467003_R04C01	5773467003_R04C01	5773467003	R04C01	450K	2011023	Netherlands	NO	BP4191-001	female	female	1	control	0	Blood WB	4.022.872.479	4.141.291.663	3.408.234.985	379.570.508	0.612532854	-7.297.154.714	-2.363.547.974	FALSE	0.12119699	0.507542079	0.152330447	267.159.878	2.304.248.208	3.317.682.072	3.118.224.075	4.487.346.355	0.064136261	0.17501993	0.018168523	0.042745834	0.011799155	0.742940448
X5773467003_R04C02	5773467003_R04C02	5773467003	R04C02	450K	2011023	Netherlands	NO	BP4122-001	male	male	0	control	0	Blood WB	6.488.634.905	6.419.152.928	6.201.092	6.249.183.537	-0.672232218	-1.955.410.675	-2.032.703.915	FALSE	0.389423075	0.437768124	0.942940451	122.926.359	2.527.109.284	8.766.914.145	1.789.929.087	3.030.489.607	0.04673065	0.040860706	0.010458658	0.001440694	0	0.957127882
X5773467003_R05C01	5773467003_R05C01	5773467003	R05C01	450K	2011023	Netherlands	NO	SC8134-001	male	male	0	control	0	Blood WB	2.377.327.909	2.552.691.331	11.428.609	1.889.516.618	1.761.553.912	-1.100.513.999	-3.854.324.502	FALSE	0.118689216	0.821942088	0.396473507	-7.190.947.732	2.017.722.152	-3.992.877.885	3.774.924.103	5.655.267.615	0.072275131	0.244088279	-5.71E-19	0.032561669	0	0.718442595
X5773467003_R05C02	5773467003_R05C02	5773467003	R05C02	450K	2011023	Netherlands	NO	GK0005-003	male	male	0	case	1	Blood WB	2.921.076.985	3.351.363.269	1.794.548.298	245.162.045	4.235.607.766	-9.412.891.734	-3.451.431.318	FALSE	0.635208379	0.736973202	0.160811261	-1.265.638.683	2.178.853.676	6.589.649.758	3.672.265.367	4.526.153.673	0.036458502	0.145498541	0	0.034318409	0.016612266	0.838424545
X5773467003_R06C01	5773467003_R06C01	5773467003	R06C01	450K	2011023	Netherlands	NO	BP4247-001	male	male	0	control	0	Blood WB	1.884.777.764	1.495.284.396	3.623.729.269	1.655.470.517	-4.234.640.583	-1.274.632.637	0.558091729	FALSE	1.133.162.821	0.108622404	0.654179486	-9.291.230.256	2.300.235.796	-2.778.150.059	372.600.994	4.913.427.913	0.026043625	0.231140875	0.093600597	0.059856312	0	0.674279999
X5773467003_R06C02	5773467003_R06C02	5773467003	R06C02	450K	2011023	Netherlands	NO	SC8336-001	female	female	1	case	1	Blood WB	3.467.837.762	3.844.734.852	2.636.421.757	2.550.763.013	2.887.827.334	-7.746.261.669	-6.367.801.397	FALSE	0.353826299	1.352.026.338	0.085859937	-1.256.144.831	2.183.298.901	4.130.723.229	3.222.137.924	3.507.651.163	0.021487289	0.155962208	0.072849418	0.032051915	0.033647664	0.767563869
X5773467012_R01C01	5773467012_R01C01	5773467012	R01C01	450K	2011023	Netherlands	NO	SC8347-001	female	female	1	case	1	Blood WB	26	3.073.679.466	268.264.611	2.617.607.467	5.116.111.257	-1.677.869.094	-1.401.418.027	FALSE	0.819034986	0.304631946	0.984018261	-4.285.457.032	2.434.028.051	7.203.930.178	2.834.332.732	4.229.641.791	-7.56E-19	0.074540382	0	0.048627211	0.042665149	0.877071715
X5773467012_R01C02	5773467012_R01C02	5773467012	R01C02	450K	2011023	Netherlands	NO	SC8084-001	male	male	0	case	1	Blood WB	2.841.403.782	338.886.773	29.898.764	3.030.645.934	5.872.131.143	0.934500309	2.322.353.528	FALSE	0.9768726	0.480699583	1.370.664.527	-4.975.435.502	2.088.842.724	5.248.330.358	2.106.845.971	3.831.480.927	-2.97E-17	0.013663035	-4.71E-19	0	0.014328163	0.990314134
X5773467012_R02C01	5773467012_R02C01	5773467012	R02C01	450K	2011023	Netherlands	NO	GK0366-004	male	male	0	case	1	Blood WB	3.303.289.326	368.421.474	3.001.264.689	3.246.235.999	427.575.904	-3.973.393.786	-1.776.385.592	FALSE	0.643590938	0.383711408	0.644266905	-924.499.189	238.681.968	2.900.751.371	35.170.504	4.096.145.235	0.028462593	0.12493482	0.018763124	0.028072233	0.050375715	0.795346617
X5773467012_R02C02	5773467012_R02C02	5773467012	R02C02	450K	2011023	Netherlands	NO	SC8279-001	male	male	0	case	1	Blood WB	26	2.004.097.048	1.743.584.505	1.945.912.226	-5.686.375.408	-9.982.354.733	-7.665.397.503	FALSE	143.624.792	1.625.685.213	0.245095184	4.573.596.913	2.182.390.023	3.479.346.087	3.519.230.821	424.947.895	0.101188596	0.180546999	0	0.023229636	0.024479173	0.734720536
X5773467012_R03C01	5773467012_R03C01	5773467012	R03C01	450K	2011023	Netherlands	NO	GK0012-003	male	male	0	control	0	Blood WB	2.895.614.415	2.964.829.784	1.904.072.223	2.704.950.123	1.020.124.148	-9.743.772.275	-2.121.929.944	FALSE	0.036102354	0.456585608	0.209783556	2.595.425.971	2.213.485.416	7.219.874.398	3.691.789.635	5.766.733.205	0.036391188	0.194249381	0.04821536	0.035837574	0.047207349	0.710470158
X5773467012_R03C02	5773467012_R03C02	5773467012	R03C02	450K	2011023	Netherlands	NO	GK0016-001	male	male	0	case	1	Blood WB	2.336.533.038	2.180.548.314	1.617.168.036	1.641.804.938	-1.268.237.954	-7.628.291.904	-7.593.418.965	FALSE	0.513853828	161.050.517	0.103320166	4.063.559.545	2.262.209.794	5.917.748.391	301.912.129	4.451.140.706	0.105643599	0.181981193	0	0.020382345	0.028463752	0.732271487
X5773467012_R05C01	5773467012_R05C01	5773467012	R05C01	450K	2011023	Netherlands	NO	SC8095-001	male	male	0	case	1	Blood WB	4.640.818.936	4.492.028.072	4.667.452.591	4.880.720.328	-1.013.681.881	1.979.222.026	3.018.249.638	FALSE	0.460709031	0.62746185	1.525.289.577	1.694.705.705	2.469.606.995	6.178.914.091	2.392.631.285	356.986.166	0.003027441	0.144166369	0.041270088	0.024326078	0.065166064	0.773522782
X5773467012_R05C02	5773467012_R05C02	5773467012	R05C02	450K	2011023	Netherlands	NO	SC8104-001	male	male	0	control	0	Blood WB	356.640.255	3.763.879.623	2.755.382.573	3.163.930.876	2.430.394.732	-603.805.724	-3.272.770.944	FALSE	0.258326072	0.6992943	0.338684389	-1.058.734.541	2.438.575.781	3.751.866.618	3.093.232.752	3.059.548.051	0.05570953	0.160476073	0.03694977	0.045683669	0.034792283	0.72792579
X5773467012_R06C01	5773467012_R06C01	5773467012	R06C01	450K	2011023	Netherlands	NO	SC8128-001	female	female	1	control	0	Blood WB	2.620.454.384	3.357.660.803	1.877.982.222	2.039.354.748	7.534.124.596	-5.227.737.428	-3.229.177.906	FALSE	1.323.854.322	0.690100668	0.458616558	-4.957.061.089	2.321.720.627	1.243.942.908	3.337.887.992	5.614.445.208	0.098120497	0.208368919	0	0.075888917	0.017542977	0.670368469
X5773467012_R06C02	5773467012_R06C02	5773467012	R06C02	450K	2011023	Netherlands	NO	SC8384-001	male	male	0	control	0	Blood WB	26	321.702.391	226.630.109	281.126.915	6.766.993.869	-0.466627319	3.867.535.317	FALSE	1.163.697.048	0.806573487	1.163.289.274	-8.519.613.799	230.465.145	6.895.269.971	2.140.414.187	3.239.252.801	0.075934332	0.099696265	0.004545435	0.023996857	0.014173641	0.835646413
X5773467014_R01C01	5773467014_R01C01	5773467014	R01C01	450K	2011023	Netherlands	NO	GK0001-001	male	male	0	case	1	Blood WB	2.319.557.992	295.650.481	186.169.674	2.720.131.486	6.589.830.091	-6.876.162.704	1.069.061.529	FALSE	1.126.709.783	0.216384303	0.214639777	0.754720431	2.005.696.189	1.685.800.661	3.713.831.618	5.782.245.401	0.05095612	0.214738079	0.0186623	0.066337383	0.028196726	0.664630647
X5773467014_R01C02	5773467014_R01C02	5773467014	R01C02	450K	2011023	Netherlands	NO	GK0041-001	male	male	0	case	1	Blood WB	3.191.856.358	3.277.380.218	2.715.759.104	333.399.112	0.922266802	-7.042.941.501	-1.196.921.891	FALSE	0.056532465	0.261504364	0.18995552	1.242.524.816	194.014.372	9.224.577.891	212.271.896	3.447.670.706	0.110077882	0.127771478	0	0.054913381	0.035212451	0.718736975
X5773467014_R02C01	5773467014_R02C01	5773467014	R02C01	450K	2011023	Netherlands	NO	SC8113-001	male	male	0	control	0	Blood WB	3.779.138.215	4.654.396.722	3.354.542.703	3.822.233.336	8.720.907.751	-6.150.853.347	-157.596.123	FALSE	1.571.624.289	0.34144255	0.321989892	-507.034.052	2.021.465.838	3.400.090.272	3.604.008.806	4.428.738.219	0.115760184	0.1947099	0	0.045415304	0.031409375	0.676255056
X5773467014_R02C02	5773467014_R02C02	5773467014	R02C02	450K	2011023	Netherlands	NO	BP4259-001	male	male	0	control	0	Blood WB	5.381.423.796	5.229.549.907	4.555.150.695	5.373.861.084	-1.550.500.115	-1.047.454.684	-2.591.712.852	FALSE	0.572782947	0.555661324	0.317942554	-5.766.754.253	2.528.915.253	8.570.267.212	2.650.177.357	3.998.637.115	0	0.067688536	0.035465993	0.050854556	0.081114565	0.79541616
X5773467014_R03C01	5773467014_R03C01	5773467014	R03C01	450K	2011023	Netherlands	NO	SC8404-001	male	male	0	control	0	Blood WB	21	216.373.362	8.063.534.912	1.607.767.281	1.850.357.539	-1.232.027.015	-6.007.939.496	FALSE	0.137229142	1.276.132.613	0.591120621	-6.588.146.318	215.536.957	2.855.998.006	3.684.174.274	6.171.185.213	0.023343156	0.181093682	0	0.062054606	0.013276202	0.760417814
X5773467014_R04C01	5773467014_R04C01	5773467014	R04C01	450K	2011023	Netherlands	NO	SC8015-001	male	male	0	case	1	Blood WB	2.976.382.782	3.189.286.023	2.552.510.128	3.494.517.177	3.019.540.242	-3.087.720.161	420.192.493	FALSE	0.381324585	0.877095189	0.775351888	1.119.280.037	2.594.907.021	9.906.423.876	2.610.104.849	423.570.807	-2.83E-17	4.29E-19	2.53E-18	0	0.005392744	1.018.294.811
X5773467014_R04C02	5773467014_R04C02	5773467014	R04C02	450K	2011023	Netherlands	NO	BP4183-001	female	female	1	control	0	Blood WB	204.686.208	2.275.108.673	1.412.299.398	1.739.222.101	3.028.301.881	-553.147.084	-3.910.459.615	FALSE	0.383153791	0.833780804	0.4136622	-409.832.335	2.146.457.336	3.429.678.016	3.041.598.805	5.051.090.706	0.054793913	0.184450987	0	0.074753453	0.055528325	0.686795572
X5773467014_R05C02	5773467014_R05C02	5773467014	R05C02	450K	2011023	Netherlands	NO	SC8105-001	female	female	1	control	0	Blood WB	2.697.663.467	3.023.438.269	1.735.895.258	2.393.739.775	3.479.121.062	-9.752.202.893	-3.221.768.665	FALSE	0.477273305	0.688538082	0.211031338	-5.324.322.963	2.095.245.029	4.475.967.966	3.873.792.255	4.210.810.404	0.01572125	0.134537715	0.079970716	0.029231417	0.043904231	0.746889141
X5773467014_R06C02	5773467014_R06C02	5773467014	R06C02	450K	2011023	Netherlands	NO	SC8179-001	female	female	1	case	1	Blood WB	31.414.788	3.953.711.698	3.002.545.171	2.647.330.936	8.077.313.105	0.104727927	-3.968.310.985	FALSE	1.437.258.189	0.845981474	1.247.853.261	1.050.674.911	2.032.483.307	1.948.097.086	4.341.732.165	742.710.514	0.142792719	0.343377545	0	0.079402543	0.042252162	0.459663025
X5773467015_R01C01	5773467015_R01C01	5773467015	R01C01	450K	2011023	Netherlands	NO	BP5049-001	male	male	0	control	0	Blood WB	2.052.337.902	2.112.959.759	1.463.288.741	2.133.256.118	1.235.764.391	-7.011.765.324	-0.091478153	FALSE	0.008917813	0.02836981	0.19456978	-5.965.724.163	2.540.966.184	8.834.408.957	3.098.027.506	4.030.978.501	0.017684657	0.068551398	0.03317186	0.026702008	0.106434096	0.795418728
X5773467015_R01C02	5773467015_R01C02	5773467015	R01C02	450K	2011023	Netherlands	NO	SC8012-001	female	female	1	case	1	Blood WB	2.737.089.382	3.281.234.644	2.527.717.222	2.834.653.684	575.485.681	-3.741.507.821	0.159703341	FALSE	0.952388719	0.024603565	0.678587411	0.187395533	2.197.524.355	5.981.015.486	3.200.241.289	4.484.690.453	0.013625646	0.154887744	0.044970945	0.039089598	0.005388381	0.772605967
X5773467015_R02C01	5773467015_R02C01	5773467015	R02C01	450K	2011023	Netherlands	NO	BP4252-001	female	female	1	control	0	Blood WB	3.431.149.758	3.556.989.967	3.517.519.988	3.037.055.673	1.631.777.259	-0.260326855	-4.410.710.989	FALSE	0.091595171	0.939282221	1.193.822.974	-4.625.707.955	228.997.673	861.224.399	2.552.388.071	4.169.714.685	0.052363197	0.081096082	0.011912498	0.034173823	0.039160101	0.829839879
X5773467015_R02C02	5773467015_R02C02	5773467015	R02C02	450K	2011023	Netherlands	NO	SC8094-001	female	female	1	case	1	Blood WB	2.987.334.425	33.777.881	3.068.858.063	3.035.341.934	4.155.729.359	0.358144344	0.668530201	FALSE	0.618531811	0.131913525	1.285.360.403	-6.503.783.187	2.001.376.218	3.931.297.478	3.114.336.494	530.368.148	0.035734276	0.206389203	0.000682626	0.031754316	0.037109817	0.733671309
X5773467015_R03C01	5773467015_R03C01	5773467015	R03C01	450K	2011023	Netherlands	NO	SC8248-001	female	female	1	case	1	Blood WB	252.544.888	201.745.287	212.522.802	2.565.734.603	-458.306.374	-4.035.952.254	0.309895655	FALSE	1.205.904.664	0.056278644	0.635007878	1.838.247.049	2.324.483.695	1.181.045.293	3.097.149.498	5.271.271.437	0.015696226	0.117658723	0.029690228	0.066538326	0.032954412	0.795852109
X5773467015_R03C02	5773467015_R03C02	5773467015	R03C02	450K	2011023	Netherlands	NO	SC8381-001	male	male	0	case	1	Blood WB	49	5.380.792.372	4.715.637.475	468.727.865	5.344.880.057	-1.863.957.689	-2.594.684.328	FALSE	0.86679606	0.556287998	0.956476038	6.964.226.638	2.071.015.919	8.133.512.559	2.064.244.901	4.649.402.812	0.016921775	0.213152608	0.015982439	0.077881376	0.009698978	0.719639529
X5773467015_R04C01	5773467015_R04C01	5773467015	R04C01	450K	2011023	Netherlands	NO	SC8137-001	male	male	0	case	1	Blood WB	3.414.448.503	2.091.303.196	5.675.020.847	1.384.425.292	-1.225.135.092	-2.691.957.369	-1.995.839.754	FALSE	2.806.846.885	4.218.239.664	2.751.904.692	-0.316801188	2.322.148.555	4.301.708.484	3.549.577.693	4.231.160.199	0.065107443	0.108874432	0.01038287	0.073509188	0.077763511	0.713751288
X5773467015_R04C02	5773467015_R04C02	5773467015	R04C02	450K	2011023	Netherlands	NO	SC8292-001	male	male	0	case	1	Blood WB	1.950.487.622	1.618.178.242	113.412.268	1.394.598.698	-2.718.445.745	-6.968.446.289	-5.100.204.236	FALSE	0.816620121	1.084.694.145	0.200981256	6.994.374.856	2.405.903.889	2.079.301.162	373.586.286	496.889.328	0.06147931	0.154847646	0	0.034888098	0.016343938	0.797787368
X5773467015_R05C01	5773467015_R05C01	5773467015	R05C01	450K	2011023	Netherlands	NO	SC8116-001	female	female	1	control	0	Blood WB	2.964.883.557	3.411.046.662	3.311.892.262	3.321.162.743	4.999.843.243	4.929.859.996	5.060.359.371	FALSE	0.794761199	1.058.136.271	1.962.001.609	-6.017.663.551	2.583.887.084	8.432.802.514	2.777.877.041	3.377.727.042	3.47E-18	0.03017126	0.002175417	0.026466	0.004231241	0.983128842
X5773467015_R05C02	5773467015_R05C02	5773467015	R05C02	450K	2011023	Netherlands	NO	SC8362-001	male	male	0	case	1	Blood WB	3.205.272.121	3.500.241.849	2.980.412.342	3.007.741.435	3.672.521.053	0.59030872	-0.118589235	FALSE	0.517650276	0.034087451	1.319.722.117	127.929.654	1.698.308.433	7.471.019.962	3.019.507.662	5.127.550.584	0.0978308	0.337096211	0.01590957	0.102875332	0.04670375	0.482539768
X5773467015_R06C01	5773467015_R06C01	5773467015	R06C01	450K	2011023	Netherlands	NO	SC8027-001	male	male	0	case	1	Blood WB	2.392.934	2.525.129.833	1.037.967.662	1.466.388.469	2.332.873.812	-8.708.731.902	-5.433.095.752	FALSE	0.237966198	1.154.899.903	0.056591403	1.116.840.772	2.320.761.612	5.037.978.686	3.202.420.393	4.947.310.725	0.071488881	0.171179265	-5.54E-19	0.06960742	0	0.754772023
X5773467015_R06C02	5773467015_R06C02	5773467015	R06C02	450K	2011023	Netherlands	NO	SC8377-001	female	female	1	case	1	Blood WB	23	2.606.509.035	1.791.128.367	1.994.351.053	3.528.219.923	-2.569.805.712	-0.024297187	FALSE	0.487523891	0.014201559	0.852006318	-4.715.803.083	2.279.424.713	517.308.357	2.932.217.785	4.523.123.715	0.065343867	0.107820156	0.013844053	0.039208565	0.025405962	0.811088063
X5773467019_R01C01	5773467019_R01C01	5773467019	R01C01	450K	2011023	Netherlands	NO	SC8021-001	female	female	1	case	1	Blood WB	2.792.942.761	291.959.959	2.625.557.916	3.116.570.238	1.279.159.106	-3.160.675.048	2.756.617.329	FALSE	0.01797752	0.572284432	0.764554129	-977.972.231	2.071.624.545	7.831.581.118	2.882.734.628	4.437.080.788	0.060691642	0.146993382	0.075581761	0.017721475	0.013061251	0.7512479
X5773467019_R02C01	5773467019_R02C01	5773467019	R02C01	450K	2011023	Netherlands	NO	SC8109-001	male	male	0	control	0	Blood WB	2.302.582.945	2.826.728.058	1.219.745.507	2.090.847.751	5.232.783.419	-1.117.853.212	-1.899.137.144	FALSE	0.843393149	0.409599318	0.422136578	-1.276.472.547	2.207.533.054	1.119.956.376	3.092.431.079	325.557.818	0.085569674	0.1495797	0.130926164	0.056076145	0.081968669	0.570570949
X5773467019_R03C01	5773467019_R03C01	5773467019	R03C01	450K	2011023	Netherlands	NO	SC8320-001	male	male	0	case	1	Blood WB	4.594.274.454	5.293.891.908	3.823.168.461	4.567.288.416	6.932.767.313	-7.700.832.234	-0.041746248	FALSE	1.198.306.303	0.01788151	0.092583764	-8.617.396.711	2.587.728.814	431.814.814	3.122.385.872	334.106.645	0	0.052653407	0.01069841	0.017443005	0.045761942	0.931616361
X5773467019_R03C02	5773467019_R03C02	5773467019	R03C02	450K	2011023	Netherlands	NO	SC8338-001	male	male	0	case	1	Blood WB	3.557.367.444	3.825.242.262	3.361.696.622	3.700.996.134	294.729.183	-1.512.345.853	1.784.263.019	FALSE	0.366240964	0.367218013	1.008.516.689	0.479136318	2.439.401.166	8.774.110.144	2.634.151.233	4.912.450.537	0.006889037	0.148036843	0.065634385	0.045102062	0.068650251	0.735280142
X5773467019_R04C01	5773467019_R04C01	5773467019	R04C01	450K	2011023	Netherlands	NO	SC8017-001	male	male	0	case	1	Blood WB	1.949.118.667	1.707.566.482	1.715.360.443	1.174.078.885	-260.418.939	-1.811.490.955	-6.767.827.717	FALSE	0.792766316	1.436.390.612	0.964241428	5.021.265.139	2.317.057.679	4.925.854.687	342.792.457	5.168.801.402	0.087717158	0.150233559	0	0.026555371	0.073383712	0.733153098
X5773467019_R04C02	5773467019_R04C02	5773467019	R04C02	450K	2011023	Netherlands	NO	SC8306-001	female	female	1	case	1	Blood WB	4.115.687.654	4.467.060.257	3.405.121.381	3.858.284.041	3.028.209.222	-7.909.415.253	-1.762.806.228	FALSE	0.383134446	0.380847564	0.061712233	-1.012.600.944	199.738.917	475.572.516	2.367.437.114	2.888.276.814	0.045023033	0.1697085	0.01009114	0.033200333	0.056817611	0.753746751
X5773467019_R05C01	5773467019_R05C01	5773467019	R05C01	450K	2011023	Netherlands	NO	BP5050-001	male	male	0	control	0	Blood WB	2.137.486.926	2.265.076.652	1.205.704.934	1.791.177.773	1.057.560.851	-8.397.583.672	-1.826.447.181	FALSE	0.028286528	0.394269237	0.010539608	-7.317.787.605	2.315.874.423	-2.930.876.709	4.264.255.622	530.900.265	0.076772769	0.215674612	0.042772299	0.06033093	0.046321332	0.641921489
X5773467019_R05C02	5773467019_R05C02	5773467019	R05C02	450K	2011023	Netherlands	NO	BP4132-001	male	male	0	control	0	Blood WB	4.803.724.626	5.640.926.182	4.723.946.974	5.774.805.563	8.061.073.756	-1.225.689.624	1.022.301.072	FALSE	1.433.867.828	2.146.922.953	1.050.943.522	-1.892.758.349	2.315.912.076	1.127.647.202	2.531.405.456	3.057.647.599	0.070954478	0.061746023	0.089774676	0.044455458	0.031315266	0.760663194
X5773467019_R06C02	5773467019_R06C02	5773467019	R06C02	450K	2011023	Netherlands	NO	SC8011-001	male	male	0	case	1	Blood WB	2.534.757.777	2.244.925.755	7.142.562.524	1.193.580.983	-3.512.541.449	-1.637.082.259	-8.731.674.921	FALSE	0.982406992	1.850.559.715	1.190.626.561	1.103.107.105	1.770.086.213	-2.478.119.396	446.766.403	8.095.623.975	0.139789535	0.364191241	-1.50E-18	0.032313543	0	0.555684725
X5773467020_R01C01	5773467020_R01C01	5773467020	R01C01	450K	2011023	Netherlands	NO	SC8025-001	male	male	0	case	1	Blood WB	2.016.745.062	2.242.782.828	1.026.907.598	1.855.211.518	2.243.094.141	-1.185.428.596	-2.439.002.007	FALSE	0.219222499	0.523455094	0.522152179	-2.419.839.496	2.512.655.042	9.634.496.935	3.001.988.319	2.077.235.404	0.126013997	0.061488373	0.09824296	0.055787967	0.06160423	0.672300099
X5773467020_R01C02	5773467020_R01C02	5773467020	R01C02	450K	2011023	Netherlands	NO	SC8247-001	male	male	0	case	1	Blood WB	6.354.203.487	6.276.838.745	6.121.323.665	6.287.033.842	-0.716749584	-3.744.193.633	-1.624.312.294	FALSE	0.398717163	0.351639635	0.678189895	-0.794463409	2.313.212.574	1.061.024.926	1.745.271.092	3.867.905.647	0	0.113833761	0.028109943	0.018918402	0.059228823	0.823776778
X5773467020_R02C01	5773467020_R02C01	5773467020	R02C01	450K	2011023	Netherlands	NO	GK0101-005	male	male	0	case	1	Blood WB	2.416.753.823	2.272.641.023	1.260.958.117	2.045.459.797	-1.780.329.283	-1.285.408.778	-3.936.895.667	FALSE	0.620765399	0.839356083	0.670128817	8.167.075.914	2.407.526.786	0.531677242	4.210.544.756	7.004.059.276	0.052276792	0.247113807	0	0.033686994	0.017171667	0.731329534
X5773467020_R02C02	5773467020_R02C02	5773467020	R02C02	450K	2011023	Netherlands	NO	SC8366-001	male	male	0	case	1	Blood WB	3.041.545.058	3.287.084.815	2.417.505.902	2.954.882.487	2.113.327.843	-717.758.319	-0.963405065	FALSE	0.192130615	0.212256411	0.170027746	1.173.000.504	2.242.987.042	4.055.726.038	2.993.431.932	4.441.942.696	0.019030654	0.17250084	0	0.003609125	0.013744601	0.835154257
X5773467020_R03C01	5773467020_R03C01	5773467020	R03C01	450K	2011023	Netherlands	NO	SC8379-001	male	male	0	case	1	Blood WB	25	2.762.322.551	131.010.119	1.958.522.634	1.950.540.951	-1.401.994.835	-5.889.310.687	FALSE	0.158144876	1.251.114.176	0.842683141	-9.069.443.274	2.171.396.569	3.364.857.241	319.664.604	4.495.350.409	0.083903891	0.182794124	0.045418757	0.111990782	0.052936306	0.614509777
X5773467020_R03C02	5773467020_R03C02	5773467020	R03C02	450K	2011023	Netherlands	NO	SC8334-001	female	female	1	case	1	Blood WB	388.482.157	3.689.549.009	4.255.570.855	3.567.752.585	-2.738.913.474	1.182.343.337	-3.894.330.745	FALSE	0.820893259	0.830379277	1.407.346.774	1.303.123.425	2.510.501.937	1.008.494.449	2.101.839.884	3.428.997.846	-2.09E-17	0.064971473	0	0.004534495	0.008345964	0.9680465
X5773467020_R04C02	5773467020_R04C02	5773467020	R04C02	450K	2011023	Netherlands	NO	SC8293-001	female	female	1	case	1	Blood WB	2.482.737.473	2.024.820.871	1.678.212.619	2.153.164.625	-520.892.439	-8.194.316.653	-2.057.861.295	FALSE	1.336.568.359	0.443073735	0.019545125	4.928.943.032	228.798.059	4.516.127.714	2.818.719.997	5.410.921.273	-2.19E-18	0.118893526	0	0.020360867	5.05E-20	0.912666295
X5773467020_R05C01	5773467020_R05C01	5773467020	R05C01	450K	2011023	Netherlands	NO	SC8285-001	male	male	0	case	1	Blood WB	3.175.976.476	3.905.978.252	1.824.576.637	2.627.215.422	6.676.744.087	-1.334.190.416	-4.453.627.569	FALSE	1.144.855.202	0.948333191	0.742328554	-1.500.392.658	2.108.691.298	645.374.875	3.181.701.823	5.034.422.882	0.123677181	0.228400261	0.031706841	0.038397986	0.05680523	0.600178699
X5773467020_R05C02	5773467020_R05C02	5773467020	R05C02	450K	2011023	Netherlands	NO	SC8349-001	male	male	0	case	1	Blood WB	19	1.889.299.652	2.378.682.194	1.635.318.399	-0.444539614	-1.604.553	-1.333.274.952	FALSE	0.341886683	0.290260789	1.142.481.316	-8.493.675.774	2.414.232.426	6.670.951.362	3.138.945.498	4.342.098.223	0.070701389	0.142878092	0.075896805	0.127510947	0.074330207	0.582060429
X5773467020_R06C01	5773467020_R06C01	5773467020	R06C01	450K	2011023	Netherlands	NO	SC8267-001	female	female	1	case	1	Blood WB	1.842.340.147	1.474.394.195	602.760.459	6.311.357.108	-4.664.627.293	-1.188.648.233	-9.064.034.785	FALSE	1.222.933.048	1.920.653.349	0.526917434	-686.939.734	2.059.748.626	6.418.083.945	3.244.583.454	6.266.831.736	0.08840565	0.219937131	0	0.117191086	0.029675186	0.6443356
X5773467020_R06C02	5773467020_R06C02	5773467020	R06C02	450K	2011023	Netherlands	NO	BP4177-001	male	male	0	control	0	Blood WB	2.909.030.177	3.121.961.124	2.303.309.397	218.177.913	1.570.991.143	-4.387.804.993	-4.878.286.176	FALSE	0.078904584	1.037.892.335	0.582931572	-9.887.360.025	2.187.684.372	2.143.347.654	3.999.275.596	5.104.264.792	0.062046681	0.203565778	0.096942372	0.099689598	0.070525666	0.550637329
X5773475011_R01C01	5773475011_R01C01	5773475011	R01C01	450K	2011023	Netherlands	NO	SC8368-001	female	female	1	case	1	Blood WB	3.704.119.461	4.529.166.271	4.196.581.894	4.040.306.202	7.126.601.048	0.817599355	0.340370361	FALSE	1.238.773.829	0.062705662	1.353.362.488	1.161.799.148	2.760.782.978	9.064.094.717	2.713.021.878	4.146.571.006	-1.40E-17	0.018867995	-1.74E-19	0	0.028843022	0.986634582
X5773475011_R01C02	5773475011_R01C02	5773475011	R01C02	450K	2011023	Netherlands	NO	SC8365-001	male	male	0	case	1	Blood WB	2.329.140.679	193.820.531	1.956.908.944	2.489.528.063	-4.494.437.695	-6.880.420.846	-1.912.348.508	FALSE	1.187.401.813	0.412385553	0.214009547	4.884.942.618	2.565.643.486	8.980.107.566	3.000.571.201	4.261.721.441	-2.73E-17	0.008171761	-8.81E-19	0	0.032255234	0.994293831
X5773475011_R02C01	5773475011_R02C01	5773475011	R02C01	450K	2011023	Netherlands	NO	SC8308-001	female	female	1	case	1	Blood WB	4.192.896.737	4.585.448.166	4.666.915.867	4.084.159.595	2.776.990.602	1.264.148.288	-3.472.213.895	FALSE	0.330686424	0.741356181	1.419.454.395	1.465.751.512	2.256.634.583	1.729.814.968	1.414.236.088	2.484.710.609	0.029078977	0.16017626	0.030889476	0.070546856	0.008321189	0.75675357
X5773475011_R02C02	5773475011_R02C02	5773475011	R02C02	450K	2011023	Netherlands	NO	SC8311-001	male	male	0	case	1	Blood WB	3.635.945.483	3.719.263.949	196.419.907	2.657.789.889	0.199882903	-1.959.547.152	-1.306.483.791	FALSE	0.207347745	2.764.409.952	1.667.893.852	1.609.873.308	2.027.440.237	2.506.490.854	475.040.951	9.660.822.679	0.032226341	0.358608032	0	0.049339843	0.003322522	0.626491617
X5773475011_R03C01	5773475011_R03C01	5773475011	R03C01	450K	2011023	Netherlands	NO	SC8386-001	male	male	0	control	0	Blood WB	25	2.288.185.745	1.565.198.935	2.447.243.149	-2.864.645.057	-1.143.186.127	-2.837.276.017	FALSE	0.847142798	0.607449811	0.459630804	-8.786.152.767	2.543.935.132	7.573.853.344	3.032.437.455	2.626.058.623	0.001210909	0.076570332	0.006207097	0.038644842	0.038174462	0.890266502
X5773475011_R03C02	5773475011_R03C02	5773475011	R03C02	450K	2011023	Netherlands	NO	SC8280-001	female	female	1	control	0	Blood WB	18	9.088.549.676	3.536.253.058	1.099.836.839	-9.247.291.592	-1.764.910.283	-8.404.691.484	FALSE	2.179.676.136	1.781.599.953	1.379.819.667	-7.729.180.331	2.085.245.038	4.352.977.093	4.462.185.099	5.976.268.531	0.080889513	0.23193127	0.005224222	0.072105068	0.044759314	0.643008821
X5773475011_R04C01	5773475011_R04C01	5773475011	R04C01	450K	2011023	Netherlands	NO	SC8346-001	male	male	0	case	1	Blood WB	27	2.753.262.115	976.256.538	2.052.950.207	1.772.953.425	-1.554.608.886	-6.268.519.209	FALSE	0.121069143	1.331.088.042	1.068.561.046	-6.789.571.351	1.609.037.699	-0.733453216	4.184.826.664	6.211.591.104	0.06358251	0.381776066	0.040084384	0.044256911	0.042600826	0.50751258
X5773475011_R04C02	5773475011_R04C02	5773475011	R04C02	450K	2011023	Netherlands	NO	SC8322-001	male	male	0	case	1	Blood WB	3.649.635.036	3.831.001.426	3.150.229.949	3.588.632.207	1.089.100.651	-6.434.969.122	-2.503.281.325	FALSE	0.021701824	0.537011397	0.279939061	-2.908.000.286	2.233.764.207	6.379.361.671	2.384.384.495	2.624.570.642	0	0.124755999	0.093698256	0.05372919	0.032286197	0.765756051
X5773475011_R05C01	5773475011_R05C01	5773475011	R05C01	450K	2011023	Netherlands	NO	SC8286-001	male	male	0	case	1	Blood WB	3.140.657.427	3.170.501.188	2.459.046.379	3.397.330.053	108.965.799	-3.626.184.026	237.736.381	FALSE	0.021585466	0.492301076	0.695656021	-3.212.346.133	2.447.315.764	7.260.585.929	1.964.798.634	3.043.550.385	0	0.13081384	0.010479433	0.081395548	0.011783804	0.833790459
X5773475011_R05C02	5773475011_R05C02	5773475011	R05C02	450K	2011023	Netherlands	NO	SC8103-001	male	male	0	control	0	Blood WB	3.152.704.234	3.288.415.573	2.532.662.573	2.675.280.629	0.380869278	-6.759.737.675	-5.385.331.074	FALSE	0.169562419	1.144.826.485	0.231871377	-7.431.753.129	2.238.410.056	7.026.468.376	3.194.866.782	4.765.459.991	0.029873496	0.159187091	0.04269543	0.034013496	0.046270416	0.747436956
X5773475011_R06C01	5773475011_R06C01	5773475011	R06C01	450K	2011023	Netherlands	NO	SC8138-001	male	male	0	case	1	Blood WB	2.237.146.878	2.074.349.866	8.733.683.186	1.376.584.374	-1.255.417.089	-9.981.277.288	-7.574.186.447	FALSE	0.511177159	1.606.449.093	0.244935716	6.328.021.324	2.148.382.399	0.572851219	4.414.460.076	7.152.522.891	0.082085174	0.280969316	0	0.027417884	0.006956081	0.673641992
X5773475011_R06C02	5773475011_R06C02	5773475011	R06C02	450K	2011023	Netherlands	NO	SC8393-001	male	male	0	control	0	Blood WB	24	2.832.199.616	2.801.385.783	3.020.713.688	3.019.865.769	4.271.801.608	7.152.220.359	FALSE	0.381392547	1.499.303.073	186.460.504	-5.329.893.122	2.170.164.414	103.950.124	2.703.106.438	4.199.446.934	0.004426721	0.176100765	0.034596639	0.050298306	0.026237224	0.779343814
X5773475014_R01C01	5773475014_R01C01	5773475014	R01C01	450K	2011023	Netherlands	NO	SC8290-001	male	male	0	case	1	Blood WB	3.291.790.101	2.736.646.992	2.643.566.032	2.750.903.771	-5.539.328.516	-7.848.203.393	-6.425.477.606	FALSE	140.554.829	1.364.190.067	0.070771953	2.009.371.344	2.238.061.478	9.896.820.443	233.623.113	3.673.095.093	0.039607787	0.122231727	0.004877201	0.067064642	0.018003642	0.809463124
X5773475014_R01C02	5773475014_R01C02	5773475014	R01C02	450K	2011023	Netherlands	NO	BP5048-001	male	male	0	control	0	Blood WB	2.055.623.395	1.913.643.528	1.326.153.963	2.277.116.833	-1.320.268.486	-8.477.501.319	0.774572029	FALSE	0.524716472	0.154277407	0.022367896	-1.126.340.398	2.227.423.414	2.765.092.996	355.156.847	3.768.345.647	0.002702687	0.093499301	0.046401626	0.043301421	0.010356558	0.868347947
X5773475014_R02C01	5773475014_R02C01	5773475014	R02C01	450K	2011023	Netherlands	NO	SC8337-001	male	male	0	case	1	Blood WB	5.172.521.205	4.982.217.521	3.950.583.466	4.769.829.914	-1.780.167.022	-120.324.182	-4.714.607.878	FALSE	0.620731523	1.003.373.105	0.548516815	1.831.004.587	2.034.608.205	7.943.131.302	2.207.854.871	5.444.229.978	0.074628018	0.280196994	0	0.087469733	0.037696769	0.608227754
X5773475014_R02C02	5773475014_R02C02	5773475014	R02C02	450K	2011023	Netherlands	NO	SC8178-001	male	male	0	case	1	Blood WB	4.813.033.523	5.726.459.446	464.222.671	4.815.552.009	9.111.657.377	-252.546.993	-1.197.005.993	FALSE	1.653.202.816	0.261522101	0.858568278	1.016.093.344	2.340.830.252	9.594.373.649	2.101.110.501	3.683.898.836	0.000937888	0.181577092	0.043793468	0.123183373	0.068635925	0.645725215
X5773475014_R03C01	5773475014_R03C01	5773475014	R03C01	450K	2011023	Netherlands	NO	SC8353-001	male	male	0	case	1	Blood WB	52	4.998.631.041	436.579.293	4.978.122.739	-0.954309863	-5.633.188.304	-2.162.361.557	FALSE	0.448313672	0.465112506	0.398607408	-1.057.347.359	1.955.955.457	3.797.073.593	2.813.742.926	3.790.678.255	0.033955156	0.269178315	0.016268141	0.067476435	0.031500492	0.681844144
X5773475014_R03C02	5773475014_R03C02	5773475014	R03C02	450K	2011023	Netherlands	NO	SC8300-001	male	male	0	case	1	Blood WB	2.762.278.161	3.025.509.933	1.421.160.408	1.900.970.438	2.960.767.696	-1.310.564.486	-9.423.632.342	FALSE	0.36905438	1.996.491.326	0.707360767	-4.395.150.424	1.856.911.658	-0.861675849	4.750.002.896	6.554.240.919	0.076879199	0.278022874	0.128885073	0.08049014	0.022503066	0.507976215
X5773475014_R04C01	5773475014_R04C01	5773475014	R04C01	450K	2011023	Netherlands	NO	SC8093-001	male	male	0	case	1	Blood WB	3.470.849.464	3.060.756.924	255.990.661	3.192.282.705	-352.293.018	-759.052.769	-2.407.481.583	FALSE	0.984575893	0.516807537	0.108909495	-6.853.363.697	2.112.385.981	3.444.419.522	2.804.323.862	373.840.256	0.009942357	0.196012817	0.048462782	0.066098947	0.059687109	0.688399444
X5773475014_R04C02	5773475014_R04C02	5773475014	R04C02	450K	2011023	Netherlands	NO	SC8350-001	male	male	0	case	1	Blood WB	27	2.554.360.745	2.058.808.555	2.209.407.031	-2.288.201.576	-7.100.548.375	-5.348.807.128	FALSE	0.726796143	1.137.123.701	0.181429359	1.499.510.115	2.283.870.006	8.063.610.315	287.834.101	4.458.260.559	0.022806595	0.102603098	0	0.042130398	0.04223401	0.848824576
X5773475014_R05C01	5773475014_R05C01	5773475014	R05C01	450K	2011023	Netherlands	NO	SC8278-001	male	male	0	control	0	Blood WB	20	2.062.969.376	1.045.015.981	1.465.307.518	0.816020657	-6.176.467.557	-3.703.247.301	FALSE	0.078713942	0.790080389	0.318198836	6.829.137.545	252.244.066	5.102.471.962	3.081.385.022	5.043.551.243	0.048083893	0.122879794	0.026478865	0.047476485	0.057162915	0.762120011
X5773475014_R05C02	5773475014_R05C02	5773475014	R05C02	450K	2011023	Netherlands	NO	GK0004-004	male	male	0	control	0	Blood WB	2.875.627.666	286.625.082	1.534.114.742	2.316.268.074	0.325342347	-1.018.523.727	-4.723.075.313	FALSE	0.181155022	100.515.886	0.275123011	-7.648.932.327	2.131.205.859	103.189.174	3.786.078.791	6.157.818.316	0.104212348	0.273835596	0.017520749	0.069653978	0	0.616713726
X5773475014_R06C01	5773475014_R06C01	5773475014	R06C01	450K	2011023	Netherlands	NO	SC8375-001	male	male	0	case	1	Blood WB	1.897.372.153	2.078.814.036	1.302.653.216	1.765.296.852	0.943904896	-3.658.483.629	0.897069817	FALSE	0.052014984	0.1801118	0.690875487	-6.275.711.958	2.193.953.208	3.318.708.062	3.819.066.165	4.598.054.774	0.086524025	0.151053012	0.005007536	0.032094739	0.039636456	0.759386647
X5773475014_R06C02	5773475014_R06C02	5773475014	R06C02	450K	2011023	Netherlands	NO	BP4138-100	female	female	1	control	0	Blood WB	3.284.397.742	4.254.800.697	2.321.036.673	3.074.020.358	7.815.172.714	-9.064.377.732	0.271408102	FALSE	138.252.998	0.048161742	0.109229109	1.635.229.529	1.881.456.587	2.407.014.472	3.491.082.468	6.609.303.392	0.043880447	0.249617013	-3.18E-19	0.042187533	0	0.737923066
X9445229029_R01C02	9445229029_R01C02	9445229029	R01C02	450K	2013234	Netherlands	NO	LQ0278-001	male	male	0	control	0	Blood WB	3.011.975.622	3.183.156.188	2.497.004.627	3.247.739.589	2.268.920.464	-6.755.045.981	2.684.060.858	FALSE	0.224614375	0.556982503	0.232565775	3.125.807.142	1.742.286.706	9.715.278.233	1.566.941.817	136.857.426	0.013248043	0.087836499	0.010059562	0.036816656	0.049367395	0.869542923
X9445229029_R02C01	9445229029_R02C01	9445229029	R02C01	450K	2013234	Netherlands	NO	SC4183-201	male	male	0	case	1	Blood WB	3.872.013.596	347.655.403	2.549.819.275	3.932.086.925	-2.840.536.366	-1.374.063.725	1.391.597.834	FALSE	0.84210952	0.284406179	0.801343431	1.025.567.146	1.597.139.649	6.860.899.822	2.765.189.045	3.553.611.832	-1.50E-18	0.090807169	0	0.047749065	0.092086538	0.841615185
X9445229029_R02C02	9445229029_R02C02	9445229029	R02C02	450K	2013234	Netherlands	NO	LQ0024-001	male	male	0	control	0	Blood WB	5.344.735.792	4.959.723.765	3.691.879.749	4.461.614.534	-3.497.779.951	-1.488.752.847	-8.782.973.609	FALSE	0.979325169	1.861.378.445	0.971090178	-5.000.468.422	2.119.211.496	8.069.406.462	3.082.481.637	1.675.487.983	0.045589333	0.136569953	0.027896114	0.029794175	0.058210417	0.783339386
X9445229029_R03C01	9445229029_R03C01	9445229029	R03C01	450K	2013234	Netherlands	NO	SC4021-201	male	male	0	case	1	Blood WB	6.285.755.718	70.983.785	6.282.461.273	6.259.269.822	9.466.321.302	0.477564621	0.864344794	FALSE	1.727.247.572	0.173210197	1.303.035.317	-1.279.362.864	1.660.282.751	1.162.670.073	1.279.355.659	2.464.046.073	0	0.111309477	0.049260481	0.024367466	0.122219799	0.766066085
X9445229029_R03C02	9445229029_R03C02	9445229029	R03C02	450K	2013234	Netherlands	NO	LQ0363-001	male	male	0	control	0	Blood WB	2.130.094.567	3.315.779.284	2.044.696.376	294.074.536	1.038.429.889	2.959.692.353	7.186.367.323	FALSE	1.918.897.812	1.506.504.559	1.670.405.038	-6.394.019.334	218.870.179	1.027.151.408	2.231.824.167	2.441.539.188	0.072416777	0.086742779	0.121824554	0.054233471	0.038811146	0.736261851
X9445229029_R04C01	9445229029_R04C01	9445229029	R04C01	450K	2013234	Netherlands	NO	LQ0080-001	female	female	1	control	0	Blood WB	252.024.685	1.683.603.017	1.488.137.401	2.588.332.334	-8.048.827.013	-9.775.530.012	1.309.403.673	FALSE	1.929.467.387	0.267071693	0.214483891	-8.915.148.647	1.354.661.356	7.576.995.656	2.669.890.489	4.627.459.132	0.041199197	0.230928582	0.06850997	0.108581777	0.131810058	0.55069262
X9445229029_R04C02	9445229029_R04C02	9445229029	R04C02	450K	2013234	Netherlands	NO	GK1205-004	female	female	1	case	1	Blood WB	3.587.210.671	3.159.170.594	2.746.450.805	3.327.849.397	-401.381.423	-6.302.445.288	-2.740.575.928	FALSE	1.087.059.927	0.587056071	0.29955338	-8.514.546.083	1.971.831.683	1.285.290.442	2.436.633.073	2.755.399.538	0.028853226	0.154035086	0.065582984	0.03910138	0.068613186	0.730131787
X9445229029_R05C01	9445229029_R05C01	9445229029	R05C01	450K	2013234	Netherlands	NO	GK2121-001	male	male	0	case	1	Blood WB	2.261.240.493	1.919.195.915	1.358.400.098	276.134.338	-2.834.111.517	-8.667.703.915	5.791.684.812	FALSE	0.840768175	1.212.370.471	0.050519016	-0.928650911	1.620.195.197	5.762.193.375	2.744.724.392	2.356.777.005	0.057627056	0.088275956	0.056660853	0.062881009	0.04968226	0.793575329
X9445229029_R05C02	9445229029_R05C02	9445229029	R05C02	450K	2013234	Netherlands	NO	SC4176-201	male	male	0	case	1	Blood WB	2.990.893.709	3.734.189.359	3.463.246.482	3.445.945.174	788.679.952	7.188.787.113	4.440.801.138	FALSE	1.397.483.825	0.927473418	2.296.336.307	-649.244.955	1.418.012.252	2.583.030.095	2.563.274.591	2.445.808.904	0	0.068165792	0.015566783	0.014587228	0.083434293	0.879843864
X9445229029_R06C01	9445229029_R06C01	9445229029	R06C01	450K	2013234	Netherlands	NO	LQ0145-001	male	male	0	control	0	Blood WB	2.215.517.383	2.291.704.862	7.105.850.929	979.895.544	1.595.879.445	-1.431.893.831	-1.140.839.907	FALSE	0.084100625	2.415.072.289	0.886935439	-294.062.205	1.453.586.344	6.851.784.697	291.517.335	4.452.809.805	0.151959491	0.329125046	0.026504045	0.094379188	0.072737167	0.44105286
X9445229029_R06C02	9445229029_R06C02	9445229029	R06C02	450K	2013234	Netherlands	NO	SC4248-201	male	male	0	case	1	Blood WB	2.651.118.984	1.947.593.746	1.215.887.922	253.665.856	-6.500.333.056	-1.292.693.539	-1.145.981.558	FALSE	1.606.181.457	0.250761211	0.680910698	-0.304150339	1.298.772.981	2.463.996.867	3.225.907.284	2.078.383.775	0.079576407	0.169250201	0.023197453	0.071304894	0.058849549	0.691945632
X9445229068_R01C01	9445229068_R01C01	9445229068	R01C01	450K	2013234	Netherlands	NO	GK1073-005	male	male	0	case	1	Blood WB	2.639.619.759	3.469.218.476	2.269.015.412	2.807.210.532	8.982.404.453	-4.516.123.449	1.697.853.985	FALSE	1.626.218.112	0.348994624	0.563939675	8.978.500.758	188.900.073	7.902.538.655	2.163.471.142	2.764.039.699	0.074388004	0.100958416	0.005153448	0.043030477	0.081956187	0.753267637
X9445229068_R01C02	9445229068_R01C02	9445229068	R01C02	450K	2013234	Netherlands	NO	GK2010-003	male	male	0	case	1	Blood WB	2.228.385.564	1.783.925.535	1.172.888.751	1.961.374.352	-2.993.568.764	-1.195.227.316	-1.992.902.662	FALSE	0.87405877	0.429374167	0.53665487	5.386.112.678	1.086.954.932	8.985.164.638	2.364.246.205	2.822.391.285	0.06784162	0.21756971	0.035824929	0.07059596	0.001655672	0.6787659
X9445229068_R02C01	9445229068_R02C01	9445229068	R02C01	450K	2013234	Netherlands	NO	LQ0477-001	male	male	0	control	0	Blood WB	419.530.065	3.890.241.232	4.249.584.204	418.783.063	-2.426.809.616	136.552.344	0.044097642	FALSE	0.755733957	0.000222692	1.434.458.523	0.411220814	1.443.910.368	104.892.165	2.822.143.714	2.795.059.044	0.026847856	0.245230702	0.038413026	0.065382885	0.100192257	0.612609831
X9445229068_R02C02	9445229068_R02C02	9445229068	R02C02	450K	2013234	Netherlands	NO	LQ0342-001	male	male	0	control	0	Blood WB	3.990.231.134	3.508.953.745	3.056.183.297	4.693.863.965	-3.945.917.944	-8.721.700.104	7.266.146.661	FALSE	1.072.884.919	1.523.329.766	0.058510774	-442.382.886	1.567.111.118	1.063.661.789	1.547.163.786	2.825.021.916	0.041476487	0.187158344	0.065866508	0.072792541	0.091932005	0.613084542
X9445229068_R03C01	9445229068_R03C01	9445229068	R03C01	450K	2013234	Netherlands	NO	GK0040-001	male	male	0	case	1	Blood WB	2.241.253.744	1.894.117.698	2.088.242.092	31.204.164	-2.948.149.571	-0.378067116	8.824.523.528	FALSE	0.864576404	1.851.986.471	1.176.396.713	-7.280.042.244	1.360.535.617	-3.737.058.783	3.726.301.695	5.647.878.939	0.02165424	0.17085301	0	0.044114215	0.047530832	0.778115983
X9445229068_R04C01	9445229068_R04C01	9445229068	R04C01	450K	2013234	Netherlands	NO	LQ0095-001	male	male	0	control	0	Blood WB	2.166.782.572	2.284.154.303	6.462.958.982	2.448.382.249	0.913491798	-1.332.679.544	2.430.082.155	FALSE	0.058364461	0.503419206	0.740092373	-5.303.081.151	1.461.542.347	7.253.721.769	230.272.965	275.193.932	0.116997081	0.164591601	0.145257754	0.077616047	0.084335357	0.525140675
X9445229068_R04C02	9445229068_R04C02	9445229068	R04C02	450K	2013234	Netherlands	NO	LQ0460-001	male	male	0	control	0	Blood WB	4.072.368.457	5.100.403.077	2.491.847.507	3.393.242.259	1.085.000.073	-1.415.200.784	-6.718.047.523	FALSE	2.016.124.445	1.425.892.128	0.862228733	-7.916.722.804	1.603.021.782	7.689.797.309	222.239.011	-1.193.156.525	0.03970417	0.141288082	0.034641397	0.051121821	0.080759921	0.707520383
X9445229068_R05C01	9445229068_R05C01	9445229068	R05C01	450K	2013234	Netherlands	NO	LQ0313-001	male	male	0	control	0	Blood WB	2.310.522.886	2.368.138.007	1.424.635.188	216.967.537	-0.182953901	-7.861.952.688	-2.205.109.781	FALSE	0.287274278	0.47412797	0.068736975	-517.253.408	1.448.018.305	1.387.044.104	2.244.547.989	286.481.274	0.039295256	0.150513842	0.062041992	0.049960395	0.061794076	0.701337355
X9445229068_R05C02	9445229068_R05C02	9445229068	R05C02	450K	2013234	Netherlands	NO	SC4025-203	male	male	0	case	1	Blood WB	3.145.585.666	321.417.136	399.248.152	328.681.691	0.432668489	8.409.312.969	0.975599856	FALSE	0.158748069	0.196673534	2.476.981.419	-5.668.436.905	1.429.341.046	1.069.295.953	2.285.069.631	2.726.412.814	0	0.178381045	0.077061418	0.036880952	0.042979691	0.735713856
X9445229068_R06C01	9445229068_R06C01	9445229068	R06C01	450K	2013234	Netherlands	NO	LQ0272-001	female	female	1	control	0	Blood WB	4.306.520.033	4.020.222.508	4.011.433.231	4.247.249.572	-3.417.678.625	-2.823.364.107	-1.258.239.466	FALSE	0.962602061	0.274436045	0.814478162	-1.121.356.768	1.229.807.178	8.460.500.664	2.029.065.628	2.100.475.866	0.083080262	0.175632639	0.024907769	0.071816893	0.067851266	0.658218227
X9445229068_R06C02	9445229068_R06C02	9445229068	R06C02	450K	2013234	Netherlands	NO	SC4162-203	male	male	0	case	1	Blood WB	2.315.451.126	2.223.283.134	8.895.620.273	2.135.507.039	-1.110.262.082	-1.418.273.694	-211.345.351	FALSE	0.480872507	0.454797956	0.866776823	-2.678.656.457	1.152.372.505	1.345.373.162	2.588.911.731	336.988.071	0.089007534	0.219753763	0.018918395	0.104142986	0.05336686	0.629800666
X9445229096_R01C01	9445229096_R01C01	9445229096	R01C01	450K	2013234	Netherlands	NO	LQ0116-001	female	female	1	control	0	Blood WB	46.848.993	483.896.248	4.722.075.869	5.022.763.521	-0.196674133	-378.808.522	219.337.873	FALSE	0.290138711	0.45349921	0.671693678	9.792.944.706	1.270.923.012	532.519.335	1.155.728.261	2.995.141.455	0	0.233511881	0.013968527	0.061900904	0.050347941	0.682035089
X9445229096_R01C02	9445229096_R01C02	9445229096	R01C02	450K	2013234	Netherlands	NO	LQ0213-001	female	female	1	control	0	Blood WB	5.360.889.465	5.413.784.303	4.340.502.025	5.675.922.572	-1.145.357.863	-1.634.369.377	2.784.385.647	FALSE	0.488199608	0.578140681	1.186.611.334	-1.083.334.692	0.767433692	6.368.580.918	1.406.289.195	1.427.715.615	0.053188968	0.135131944	0.065167449	0.052803195	0.090564985	0.685327899
X9445229096_R02C01	9445229096_R02C01	9445229096	R02C01	450K	2013234	Netherlands	NO	LQ0339-001	female	female	1	control	0	Blood WB	2.527.639.209	2.991.698.631	2.663.560.929	2.910.999.457	2.527.182.556	-1.643.279.394	250.842.879	FALSE	0.278532894	0.519942261	0.989137743	-8.147.702.388	1.543.195.631	0.92770332	2.938.967.407	1.790.007.468	0	0.14743891	0.053228782	0.042053712	0.087492529	0.74549563
X9445229096_R02C02	9445229096_R02C02	9445229096	R02C02	450K	2013234	Netherlands	NO	LQ0013-001	male	male	0	control	0	Blood WB	2.419.491.734	2.285.965.903	1.729.826.605	2.598.812.552	-2.969.092.515	-1.122.439.709	1.249.584.924	FALSE	0.868948755	0.25445611	0.428924867	-1.049.006.592	134.677.814	3.035.685.856	2.641.803.081	1.657.963.859	0.081405688	0.179897826	0.024991313	0.076852828	0.0852687	0.653816111
X9445229096_R03C01	9445229096_R03C01	9445229096	R03C01	450K	2013234	Netherlands	NO	GK1135-001	male	male	0	case	1	Blood WB	34	2.815.426.918	2.802.789.135	3.241.902.695	-7.328.567.833	-7.756.960.879	-2.706.017.952	FALSE	1.779.095.693	0.579767904	0.08427639	13.360.679	1.480.425.502	4.788.927.357	2.345.913.293	4.182.348.697	0.010051249	0.16209705	0.00691369	0.016796442	0.074275621	0.777050923
X9445229096_R03C02	9445229096_R03C02	9445229096	R03C02	450K	2013234	Netherlands	NO	LQ0047-001	female	female	1	control	0	Blood WB	4.749.240.202	468.378.222	3.370.532.488	4.856.747.604	-1.880.467.885	-1.681.300.381	0.35476092	FALSE	0.641671778	0.065740585	1.256.072.021	-906.296.164	1.013.345.867	1.260.237.533	1.885.826.519	1.488.148.036	0.099793633	0.213127776	0.045308	0.070770854	0.069195057	0.573561536
X9445229096_R04C01	9445229096_R04C01	9445229096	R04C01	450K	2013234	Netherlands	NO	GK2007-003	male	male	0	case	1	Blood WB	2.118.595.342	1.575.671.575	9.843.138.072	1.994.219.325	-7.559.622.794	-1.351.886.685	-2.719.282.753	FALSE	1.827.334.059	0.582565408	0.768520087	-1.753.604.179	1.751.207.465	1.650.718.999	2.956.861.098	2.309.814.624	0	0.06104542	7.20E-19	0.019761864	0.000672218	0.985733983
X9445229096_R04C02	9445229096_R04C02	9445229096	R04C02	450K	2013234	Netherlands	NO	LQ0158-001	male	male	0	control	0	Blood WB	2.479.178.189	3.494.719.034	2.428.226.968	2.877.105.715	9.735.319.938	-301.080.144	3.462.801.594	FALSE	1.783.407.607	0.721216438	0.786736318	-1.232.364.513	1.379.819.067	6.893.631.747	2.683.924.114	2.085.959.057	0.065827749	0.104766742	0.016839586	0.060596019	0.097236608	0.702221205
X9445229096_R05C01	9445229096_R05C01	9445229096	R05C01	450K	2013234	Netherlands	NO	LQ0239-001	female	female	1	control	0	Blood WB	4.751.978.113	5.145.483.841	486.575.678	5.320.947.152	1.899.472.286	-1.338.469.525	4.399.509.245	FALSE	0.147483045	0.91876509	1.034.251.423	1.220.828.238	1.843.192.515	5.071.690.656	17.840.028	2.947.312.526	0.015832987	0.096539275	0.032161559	0.044651053	0.041979675	0.84655417
X9445229096_R05C02	9445229096_R05C02	9445229096	R05C02	450K	2013234	Netherlands	NO	LQ0300-001	female	female	1	control	0	Blood WB	4.862.863.499	5.051.697.688	4.839.195.048	5.030.539.745	-0.11756002	-3.476.083.377	0.603493014	FALSE	0.273621708	0.11819739	0.717871814	-9.772.874.109	1.630.143.409	8.028.577.089	2.116.150.151	1.499.843.977	0.076597923	0.152775373	0.047703221	0.055836121	0.05324388	0.714911627
X9445229096_R06C01	9445229096_R06C01	9445229096	R06C01	450K	2013234	Netherlands	NO	GK3594-001	male	male	0	case	1	Blood WB	1.985.259.088	1.663.155.613	-4.069.771.911	1.621.895.849	-473.952.207	-2.708.632.383	-4.748.813.089	FALSE	1.238.569.161	1.010.586.875	2.776.584.707	-921.472.934	1.193.200.514	1.648.323.938	3.466.289.109	5.385.667.816	0.071809132	0.202902398	0	0.067089784	0.02330713	0.697027812
X9445229096_R06C02	9445229096_R06C02	9445229096	R06C02	450K	2013234	Netherlands	NO	LQ0255-001	male	male	0	control	0	Blood WB	4.240.810.175	52.197.985	3.899.100.304	4.781.214.275	8.501.143.164	-8.957.230.032	5.147.437.441	FALSE	1.525.743.064	1.076.500.758	0.093370609	-8.680.685.261	0.960164165	5.106.189.401	1.563.313.586	-851.230.517	0.079218527	0.156143391	0.102408093	0.056597825	0.085208489	0.595994429
X9445229099_R03C02	9445229099_R03C02	9445229099	R03C02	450K	2013234	Netherlands	NO	SC4141-201	male	male	0	case	1	Blood WB	485.820.905	5.654.822.395	6.185.738.341	4.615.964.881	6.075.552.113	4.640.622.626	-3.237.760.912	FALSE	1.019.341.696	0.691910796	1.919.192.752	-0.767763972	109.773.083	-4.059.435.467	2.005.925.413	3.196.639.103	0.03040695	0.305570831	0.016974506	0.07320657	0.10054719	0.529188272
X9445229099_R04C01	9445229099_R04C01	9445229099	R04C01	450K	2013234	Netherlands	NO	GK0269-001	male	male	0	case	1	Blood WB	3.711.785.611	3.959.607.035	4.002.336.353	4.469.084.352	1.221.587.601	-570.867.675	7.205.048.188	FALSE	0.005958062	1.510.444.293	0.387434668	-1.115.329.766	1.384.641.545	6.807.436.394	1.825.716.938	1.647.777.072	0	0.218942126	0.018712879	0.044870519	0.106871256	0.627547771
X9445229099_R04C02	9445229099_R04C02	9445229099	R04C02	450K	2013234	Netherlands	NO	GK2035-001	male	male	0	case	1	Blood WB	2.058.087.515	1.412.729.042	2.074.209.728	1.777.282.272	-8.497.671.206	-8.563.657.001	-3.676.218.301	FALSE	2.023.174.574	0.784380059	0.035119452	-1.697.818.776	1.124.406.209	-306.827.776	2.613.002.889	3.091.498.931	0	0.217089124	0.01030843	0.103860699	0.070173727	0.655155445
X9445229099_R05C02	9445229099_R05C02	9445229099	R05C02	450K	2013234	Netherlands	NO	LQ0309-001	male	male	0	control	0	Blood WB	2.714.090.931	3.664.787.487	3.114.097.376	2.426.889.436	7.655.070.452	-4.925.765.857	-3.617.928.708	FALSE	1.349.104.723	0.77208697	0.503310153	-146.794.574	1.417.402.042	1.768.904.031	1.264.587.259	3.579.491.967	0.003487584	0.310145065	0.097444148	0.109510481	0.07618267	0.438933538
X9445229127_R01C01	9445229127_R01C01	9445229127	R01C01	450K	2013234	Netherlands	NO	SC4212-201	male	male	0	case	1	Blood WB	703.731.222	6.011.978.199	5.931.035.065	6.346.256.558	-971.661.803	-1.256.649.549	-6.264.137.147	TRUE	2.277.659.492	1.330.163.879	0.627563442	-0.281174212	1.256.083.528	1.302.942.782	1.926.039.057	1.486.870.494	0.168399498	0.119173044	0.053237378	0.054482946	0.088690098	0.607388285
X9445229127_R01C02	9445229127_R01C02	9445229127	R01C02	450K	2013234	Netherlands	NO	SC4194-201	female	female	1	case	1	Blood WB	4.799.070.178	4.493.504.233	4.110.689.449	4.341.657.656	-19.741.026	-7.288.949.989	-3.442.786.919	FALSE	0.661220311	0.735150126	0.153544795	-3.404.728.409	1.446.642.663	9.546.086.631	1.174.077.986	453.975.772	0.045215907	0.127952154	0.002398189	0.06365404	0.035487223	0.81364128
X9445229127_R02C01	9445229127_R02C01	9445229127	R02C01	450K	2013234	Netherlands	NO	LQ0092-001	male	male	0	control	0	Blood WB	1.894.908.034	1.998.047.627	0.761262477	1.586.901.221	1.349.326.385	-1.507.118.387	-2.691.233.716	FALSE	0.032626653	0.576649956	0.998272273	-7.107.413.686	1.616.958.227	8.066.930.514	290.408.032	395.888.452	0.165018247	0.185535352	0.106838946	0.134752169	0.08396553	0.45176787
X9445229127_R02C02	9445229127_R02C02	9445229127	R02C02	450K	2013234	Netherlands	NO	LQ0020-001	male	male	0	control	0	Blood WB	2.043.302.797	2.671.438.939	1.943.496.852	2.051.318.548	7.027.068.588	0.78310428	0.730862087	FALSE	1.217.993.997	0.14505912	1.348.257.011	-0.060327017	1.699.621.429	1.220.088.697	2.252.031.853	223.886.658	0.135061148	0.15161178	0.101251657	0.095812523	0.118585794	0.493252598
X9445229127_R03C01	9445229127_R03C01	9445229127	R03C01	450K	2013234	Netherlands	NO	SC4181-201	male	male	0	case	1	Blood WB	519.661.482	5.526.535.588	4.850.479.523	5.513.271.678	3.669.914.269	-0.305487135	3.187.632.115	FALSE	0.517106046	0.663184073	1.187.138.983	296.002.925	1.680.259.143	1.206.141.425	2.025.140.596	411.509.042	-3.42E-17	0.087399896	-1.04E-18	1.73E-18	0.040537491	0.933484576
X9445229127_R03C02	9445229127_R03C02	9445229127	R03C02	450K	2013234	Netherlands	NO	LQ0282-001	male	male	0	control	0	Blood WB	3.335.596.673	3.318.381.547	2.729.147.883	2.915.097.911	0.550107795	-4.074.519.869	-383.629.639	FALSE	0.134229746	0.818140017	0.629299641	-2.049.525.245	2.059.256.885	7.488.609.011	2.419.163.163	2.751.884.778	0.090566357	0.097071738	0.024832637	0.063655122	0.101020719	0.7127762
X9445229127_R04C01	9445229127_R04C01	9445229127	R04C01	450K	2013234	Netherlands	NO	GK1036-003	male	male	0	case	1	Blood WB	3.006.226.009	3.149.096.559	1.110.233.374	3.295.310.197	1.372.042.419	-1.560.787.963	2.583.775.183	FALSE	0.03736918	0.535832575	1.077.706.448	-93.198.268	1.493.654.685	4.723.829.564	2.394.873.624	2.352.807.316	0.072446953	0.166509947	0.001758528	0.060275191	0.046084266	0.744314009
X9445229127_R04C02	9445229127_R04C02	9445229127	R04C02	450K	2013234	Netherlands	NO	LQ0301-001	male	male	0	control	0	Blood WB	2.755.707.175	3.754.920.441	1.373.617.441	292.438.542	1.033.154.527	-1.124.614.605	1.597.522.594	FALSE	1.907.884.206	0.327835053	0.432143843	-1.072.954.882	1.930.176.887	8.555.576.957	2.710.872.196	1.812.067.614	0.067683097	0.107371494	0.020794507	0.089042082	0.066618817	0.73297299
X9445229127_R05C01	9445229127_R05C01	9445229127	R05C01	450K	2013234	Netherlands	NO	SC4191-201	male	male	0	case	1	Blood WB	6.119.290.744	680.874.294	5.901.186.159	6.700.203.487	7.242.676.596	-1.015.237.722	6.232.331.209	FALSE	1.263.007.434	1.305.301.389	108.209.166	3.630.786.432	1.448.610.229	7.644.467.446	1.289.282.898	24.635.966	0.056284197	0.211770456	0.108545197	0.051943382	0.035650182	0.627475801
X9445229127_R05C02	9445229127_R05C02	9445229127	R05C02	450K	2013234	Netherlands	NO	LQ0050-001	male	male	0	control	0	Blood WB	4.110.485.623	3.723.947.975	30.016.062	3.824.564.635	-3.812.844.374	-8.209.560.146	-2.789.350.797	FALSE	1.045.102.561	0.597342535	0.017288997	-1.117.791.663	2.005.387.426	9.360.010.449	2.517.200.866	3.130.045.743	0	0.128892206	0.076979989	0.075951168	0.004169663	0.808215024
X9445229127_R06C01	9445229127_R06C01	9445229127	R06C01	450K	2013234	Netherlands	NO	SC4127-201	male	male	0	case	1	Blood WB	2.638.250.804	2.222.424.477	1.806.711.462	2.441.325.572	-4.348.959.342	-6.151.728.071	-1.829.204.258	FALSE	1.157.029.654	0.394850696	0.321860427	2.430.658.545	2.154.000.362	54.070.348	2.927.800.963	1.440.043.633	0	0.100455009	0.016229464	0.046553573	0.048533302	0.868724419
X9445229127_R06C02	9445229127_R06C02	9445229127	R06C02	450K	2013234	Netherlands	NO	SC4317-201	male	male	0	case	1	Blood WB	2.561.315.511	2.003.735.925	9.968.979.689	259.667.258	-5.731.261.763	-1.391.869.134	0.688071053	FALSE	1.445.619.042	0.136034628	0.827696499	4.266.794.186	1.560.974.576	525.350.916	2.781.892.338	3.806.427.291	0.013617007	0.125027548	0.037247548	0.063262953	0.083704378	0.761430607
X9445229128_R01C01	9445229128_R01C01	9445229128	R01C01	450K	2013234	Netherlands	NO	LQ0223-001	female	female	1	control	0	Blood WB	5.029.602.264	4.999.490.096	5.611.687.526	5.498.418.132	-2.580.736.884	1.087.482.243	3.766.553.358	FALSE	0.787870033	0.785276715	1.393.306.766	-4.573.605.948	1.196.233.487	5.556.988.322	2.206.346.489	2.121.215.216	0	0.078125862	0.00888073	0.03933117	0.071732372	0.870639629
X9445229128_R01C02	9445229128_R01C02	9445229128	R01C02	450K	2013234	Netherlands	NO	SC4286-201	female	female	1	case	1	Blood WB	2.688.902.153	2.905.110.307	1.220.082.025	2.249.925.677	0.272161052	-1.914.578.109	-5.208.418.392	FALSE	0.192257916	1.107.516.165	1.601.336.983	-1.139.740.781	1.154.866.087	4.688.228.897	2.059.592.428	2.680.340.167	0.030916081	0.296252328	0.060413889	0.060921447	0.065567118	0.570286579
X9445229128_R02C01	9445229128_R02C01	9445229128	R02C01	450K	2013234	Netherlands	NO	LQ0304-001	male	male	0	control	0	Blood WB	3.063.722.135	3.886.245.429	3.249.218.997	3.659.170.852	5.837.863.085	-0.689611776	482.435.568	FALSE	0.969718306	1.008.363.846	1.130.286.243	-131.453.989	1.632.693.799	6.701.903.319	2.526.877.258	2.152.961.974	0.062720748	0.101341292	0.04111965	0.038089559	0.112448509	0.727424439
X9445229128_R02C02	9445229128_R02C02	9445229128	R02C02	450K	2013234	Netherlands	NO	LQ0091-001	male	male	0	control	0	Blood WB	2.420.313.107	2.198.629.101	1.084.097.367	245.610.078	-5.676.717.391	-1.533.829.643	-1.191.579.986	FALSE	1.434.231.572	0.260377773	1.037.806.526	-8.554.541.066	2.177.897.469	3.010.140.702	2.702.397.759	2.694.276.817	0.094674025	0.134339455	0.133053026	0.114557511	0.097064054	0.568837534
X9445229128_R03C01	9445229128_R03C01	9445229128	R03C01	450K	2013234	Netherlands	NO	SC4126-201	male	male	0	case	1	Blood WB	2.232.218.639	2.432.429.927	1.880.196.128	1.920.976.078	-0.587003549	-6.306.634.804	-4.492.812.207	FALSE	0.371629509	0.956597106	0.298933306	-1.021.827.136	143.832.682	-3.354.915.293	323.321.093	3.555.535.487	0.021315902	0.199627974	0.008240955	0.054328573	0.058922072	0.741001667
X9445229128_R04C01	9445229128_R04C01	9445229128	R04C01	450K	2013234	Netherlands	NO	LQ0087-001	male	male	0	control	0	Blood WB	1.847.542.178	1.971.387.313	4.255.208.564	1.754.415.646	-1.104.202.289	-1.551.317.811	-2.475.797.206	FALSE	0.479607377	0.531215084	1.063.690.058	-1.230.386.264	1.014.591.451	2.065.949.642	2.662.368.752	4.076.537.381	0.023674386	0.169506568	0.02969017	0.080370767	0.06406102	0.718016455
X9445229128_R04C02	9445229128_R04C02	9445229128	R04C02	450K	2013234	Netherlands	NO	SC4229-201	male	male	0	case	1	Blood WB	5.938.862.425	6.446.002.012	6.222.693.427	6.282.189.457	3.107.787.116	1.548.505.726	2.327.522.659	FALSE	0.399748275	0.481789736	1.461.540.993	-0.243633888	1.408.477.865	6.132.188.275	1.496.282.753	1.239.152.701	0.002962004	0.120173896	0.011273954	0.067427611	0.043697604	0.844083495
X9445229128_R06C01	9445229128_R06C01	9445229128	R06C01	450K	2013234	Netherlands	NO	SC4071-203	female	female	1	case	1	Blood WB	2.889.864.802	3.582.002.153	1.966.261.101	3.234.921.432	3.879.502.326	-1.299.684.274	1.818.090.308	FALSE	0.560862671	0.37435208	0.691257403	-1.093.255.777	1.652.879.084	0.441685805	3.097.115.197	3.326.524.748	0.049407395	0.217271869	0	0.075350263	0.053527938	0.712979173
X9445229128_R06C02	9445229128_R06C02	9445229128	R06C02	450K	2013234	Netherlands	NO	LQ0447-001	male	male	0	control	0	Blood WB	4.285.164.329	5.208.584.938	395.060.538	4.731.998.683	6.287.860.162	-6.923.173.424	300.308.936	FALSE	1.063.666.186	0.624264596	0.20768191	-1.560.018.195	12.575.024	5.759.371.963	2.333.418.347	1.825.746.547	0.035636515	0.139746672	0.036903777	0.067431669	0.071867348	0.747995502
X9445229133_R01C02	9445229133_R01C02	9445229133	R01C02	450K	2013234	Netherlands	NO	GK0165-004	male	male	0	case	1	Blood WB	2.956.122.242	291.705.041	2.314.603.737	3.088.904.842	0.215564144	-7.717.154.981	1.523.960.673	FALSE	0.204073903	0.312321079	0.0901679	8.325.160.842	1.202.047.512	3.475.406.882	2.834.864.172	3.533.799.002	0.094317681	0.250979654	0.015134208	0.070630488	0.058162811	0.609046355
X9445229133_R02C01	9445229133_R02C01	9445229133	R02C01	450K	2013234	Netherlands	NO	LQ0043-001	male	male	0	control	0	Blood WB	3.111.909.364	3.286.890.333	2.210.473.707	3.338.298.845	1.202.960.514	-9.147.284.439	200.818.417	FALSE	0.002069203	0.414442269	0.121499796	3.519.823.309	1.997.223.414	8.291.359.972	2.325.111.602	3.787.915.822	0.08974999	0.176317504	0.003312531	0.047200345	0.089157507	0.694026169
X9445229133_R02C02	9445229133_R02C02	9445229133	R02C02	450K	2013234	Netherlands	NO	SC4065-201	female	female	1	case	1	Blood WB	3.780.019.795	3.532.759.713	2.038.738.124	3.397.447.743	-257.626.848	-1.699.267.909	-3.880.570.785	FALSE	0.786937145	0.827477346	1.282.665.035	3.959.812.288	1.095.421.545	0.903141034	3.611.746.284	8.727.670.801	0.065441374	0.345680491	0	0.098380893	0.004025388	0.603204481
X9445229133_R03C01	9445229133_R03C01	9445229133	R03C01	450K	2013234	Netherlands	NO	LQ0059-001	male	male	0	control	0	Blood WB	2.313.260.797	1.677.108.692	5.287.050.122	1.329.907.863	-6.514.709.412	-1.582.599.585	-1.012.011.471	FALSE	1.609.182.872	2.143.377.233	1.109.988.952	-9.292.176.112	1.879.993.248	5.787.704.124	3.943.395.628	2.552.584.073	0.149543448	0.239929511	0.083237198	0.059024266	0.079076639	0.516918394
X9445229133_R03C02	9445229133_R03C02	9445229133	R03C02	450K	2013234	Netherlands	NO	GK0025-001	male	male	0	case	1	Blood WB	2.417.848.988	1.762.698.373	1.002.256.459	2.114.501.589	-6.220.926.583	-1.350.371.707	-3.174.367.963	FALSE	1.547.848.532	0.678541426	0.766277829	3.584.941.977	1.617.070.207	1.977.667.289	2.960.543.891	1.628.016.452	0.04333835	0.130135112	0	0.04363925	0.024750528	0.834635222
X9445229133_R04C01	9445229133_R04C01	9445229133	R04C01	450K	2013234	Netherlands	NO	LQ0288-001	female	female	1	control	0	Blood WB	4.956.773.838	438.690.615	4.807.360.723	4.542.807.382	-5.754.767.212	-0.625595602	-4.369.749.192	FALSE	1.450.526.379	0.930643509	1.139.761.019	-8.015.323.469	1.845.482.028	8.143.718.973	1.721.123.439	3.755.547.217	0	0.109072045	0.002135012	0.023075953	0.054986799	0.874812135
X9445229133_R04C02	9445229133_R04C02	9445229133	R04C02	450K	2013234	Netherlands	NO	SC8009-001	male	male	0	case	1	Blood WB	2.701.496.542	265.143.224	6.093.416.079	2.046.561.882	-0.224392469	-1.796.407.213	-6.431.650.117	FALSE	0.295925591	136.549.183	1.426.437.004	-3.214.265.454	1.494.272.181	4.833.496.106	327.754.159	5.546.328.614	0.113640537	0.293943552	0.045231606	0.104111173	0.03658335	0.548651228
X9445229133_R05C01	9445229133_R05C01	9445229133	R05C01	450K	2013234	Netherlands	NO	SC4064-201	male	male	0	case	1	Blood WB	2.905.197.102	330.042.059	180.953.177	3.101.088.006	3.496.868.125	-1.038.053.224	1.594.342.924	FALSE	0.480978437	0.327164471	0.304027833	-3.440.776.954	103.617.512	1.066.062.159	3.377.307.455	6.613.252.767	0.123933935	0.269219555	0.015829598	0.10875604	0.060159898	0.545871617
X9445229133_R05C02	9445229133_R05C02	9445229133	R05C02	450K	2013234	Netherlands	NO	SC4233-201	female	female	1	case	1	Blood WB	4.066.131.469	4.717.661.625	3.572.772.547	453.542.899	6.399.427.778	-4.854.360.701	4.530.755.613	FALSE	108.695.865	0.94644453	0.513878542	-0.143178957	1.697.374.423	126.283.608	1.410.046.124	3.320.476.116	0.013463198	0.148656676	0.02794501	0.045358503	0.043220209	0.784007363
X9445229133_R06C01	9445229133_R06C01	9445229133	R06C01	450K	2013234	Netherlands	NO	LQ0452-001	male	male	0	control	0	Blood WB	2.951.741.585	2.987.696.002	1.954.020.017	2.796.116.386	0.018637836	-9.835.857.675	-1.924.548.892	FALSE	0.245187079	0.414958575	0.223412745	-1.193.643.806	1.230.465.028	7.418.663.469	2.702.156.482	7.380.175.163	0.057567775	0.123764784	0.091159505	0.041790241	0.099794503	0.67072003
X9445229133_R06C02	9445229133_R06C02	9445229133	R06C02	450K	2013234	Netherlands	NO	GK1373-003	female	female	1	case	1	Blood WB	483.274.648	4.503.256.798	2.809.847.224	3.844.418.732	-3.677.431.138	-2.054.337.269	-1.017.389.865	FALSE	1.016.831.742	2.154.720.094	1.808.188.883	-7.882.065.617	1.200.496.378	-282.695.657	4.239.119.825	5.244.738.645	0.079031729	0.284865621	0	0.078325714	0.047609334	0.623979747
X9445229136_R01C01	9445229136_R01C01	9445229136	R01C01	450K	2013234	Netherlands	NO	LQ0448-001	male	male	0	control	0	Blood WB	5.048.220.057	4.679.578.607	4.379.209.119	4.945.646.089	-1.715.568.102	-5.918.302.838	0.236058868	FALSE	0.607244921	0.040706702	0.356408755	-1.382.900.857	2.192.319.768	4.902.889.243	3.051.311.069	-3.685.001.217	0	0.053615958	0.008816024	0.017697983	0.036813272	0.949366062
X9445229136_R01C02	9445229136_R01C02	9445229136	R01C02	450K	2013234	Netherlands	NO	LQ0348-001	male	male	0	control	0	Blood WB	4.093.997.952	3.648.690.411	335.618.176	4.216.878.194	-2.736.276.408	-6.547.508.222	2.533.624.573	FALSE	0.820342707	0.525255971	0.263282602	3.257.891.211	1.702.803.777	6.443.290.655	2.059.917.131	1.333.409.821	0.024890908	0.172731394	0.027196466	0.11128978	0.107901215	0.663995061
X9445229136_R02C01	9445229136_R02C01	9445229136	R02C01	450K	2013234	Netherlands	NO	GK3091-003	female	female	1	case	1	Blood WB	5.052.053.132	5.812.879.312	4.321.306.924	4.623.730.128	9.462.355.015	-5.097.931.567	-30.286.463	FALSE	1.726.419.513	0.647809192	0.4778286	6.346.586.112	1.048.430.712	368.382.238	3.165.257.365	5.826.153.795	0.105196907	0.368511252	0.027295882	0.099682483	0.077157143	0.451301439
X9445229136_R02C02	9445229136_R02C02	9445229136	R02C02	450K	2013234	Netherlands	NO	SC4024-201	male	male	0	case	1	Blood WB	2.566.791.333	2.905.880.787	1.742.884.726	2.685.662.185	5.579.154.483	-4.995.402.754	2.646.695.439	FALSE	0.915706568	0.549102256	0.493003477	-1.001.242.715	1.902.903.835	4.424.082.942	2.347.158.101	1.393.487.922	0.048873266	0.092713561	0	0.053943111	0.064617719	0.838466415
X9445229136_R03C01	9445229136_R03C01	9445229136	R03C01	450K	2013234	Netherlands	NO	SC4387-201	male	male	0	case	1	Blood WB	682.074.348	6.799.456.199	6.878.878.643	6.940.695.261	2.167.298.481	48.730.795	2.731.320.576	FALSE	0.203398304	0.566949427	1.953.597.757	-558.689.148	2.055.992.149	1.058.786.443	1.313.195.035	-5.060.811.251	-2.03E-17	0.081229482	0	0.023078956	0.012843701	0.963528727
X9445229136_R03C02	9445229136_R03C02	9445229136	R03C02	450K	2013234	Netherlands	NO	GK2118-001	male	male	0	case	1	Blood WB	24	1.510.355.093	5.219.444.619	1.997.444.601	-6.389.159.738	-1.623.479.634	-2.557.013.335	FALSE	1.582.971.312	0.548343306	1.170.493.864	0.900055835	1.248.865.274	3.161.562.898	2.822.913.326	3.605.656.167	0.07952187	0.209714423	0.062640529	0.075692712	0.079051816	0.609911905
X9445229136_R04C01	9445229136_R04C01	9445229136	R04C01	450K	2013234	Netherlands	NO	SC4247-201	male	male	0	case	1	Blood WB	3.523.751.348	3.025.241.167	1.814.179.595	3.350.137.663	-3.455.641.129	-1.301.117.152	-1.102.757.296	FALSE	0.970527661	0.241645352	0.693378148	-6.675.137.307	1.437.415.638	3.466.423.011	3.175.532.121	3.658.754.164	0.071562745	0.224637053	0.012115757	0.067236303	0.052580092	0.676875193
X9445229136_R04C02	9445229136_R04C02	9445229136	R04C02	450K	2013234	Netherlands	NO	SC4168-201	male	male	0	case	1	Blood WB	2.365.828.683	1.635.589.627	5.808.930.432	1.710.823.122	-5.397.686.191	-145.985.856	-566.549.874	FALSE	1.375.976.995	1.203.912.951	0.928324908	5.158.980.151	175.827.778	6.223.080.397	321.507.434	4.423.483.178	0.053405798	0.191267474	0	0.067878887	0.028750867	0.751300764
X9445229136_R05C01	9445229136_R05C01	9445229136	R05C01	450K	2013234	Netherlands	NO	LQ0036-001	male	male	0	control	0	Blood WB	3.275.636.427	2.779.301.663	2.203.221.534	2.968.179.396	-3.926.411.941	-7.284.172.788	-2.552.891.459	FALSE	1.068.812.565	0.547474016	0.15425185	7.135.028.154	1.639.945.678	1.177.695.895	2.905.651.516	5.254.267.986	0.115810741	0.218925386	0	0.086675431	0.073275336	0.636643989
X9445229136_R05C02	9445229136_R05C02	9445229136	R05C02	450K	2013234	Netherlands	NO	GK1011-001	male	male	0	case	1	Blood WB	2.362.816.982	2.670.207.136	2.270.715.883	2.920.761.725	4.661.624.919	2.343.779.185	6.393.214.133	FALSE	0.724149864	1.339.231.084	1.579.246.213	-6.797.515.013	1.844.437.783	1.057.738.591	2.460.427.376	3.709.173.303	0.036143865	0.16682833	0.019561573	0.046737961	0.02719716	0.801399554
X9445229136_R06C01	9445229136_R06C01	9445229136	R06C01	450K	2013234	Netherlands	NO	SC4079-203	male	male	0	case	1	Blood WB	51.788.184	4.885.886.403	4.096.084.797	5.406.312.398	-1.250.800.501	-857.506.884	2.949.869.627	FALSE	0.510213334	0.613040724	0.036808472	1.037.620.707	1.654.885.212	1.066.174.038	1.326.136.971	4.064.152.761	0.04704288	0.197425562	0.003181744	0.083448176	0.055920895	0.70317203
X9445229136_R06C02	9445229136_R06C02	9445229136	R06C02	450K	2013234	Netherlands	NO	GK0313-001	male	male	0	case	1	Blood WB	220.702.986	1.424.349.957	-3.998.003.094	1.712.805.428	-6.355.300.073	-242.560.301	-4.371.338.529	FALSE	1.575.902.279	0.930978695	235.768.434	-3.920.157.812	1.289.150.437	1.606.761.435	356.726.273	5.447.978.334	0.135900484	0.340989406	0	0.081956899	0.054494056	0.51865458
X9445229141_R01C01	9445229141_R01C01	9445229141	R01C01	450K	2013234	Netherlands	NO	SC4216-201	male	male	0	case	1	Blood WB	2.620.454.384	2.695.044.041	2.274.375.343	2.537.165.841	2.307.408.454	-334.050.189	0.078075611	FALSE	0.232649683	0.007388537	0.737938683	1.159.923.573	1.647.958.035	1.058.214.585	210.239.203	4.217.301.863	0.019048614	0.133478216	0.09366258	0.05187941	0.098745728	0.691305713
X9445229141_R01C02	9445229141_R01C02	9445229141	R01C02	450K	2013234	Netherlands	NO	SC4091-201	male	male	0	case	1	Blood WB	3.146.133.249	2.427.434.669	143.475.756	2.494.538.132	-5.430.958.211	-1.631.623.722	-5.306.417.793	FALSE	1.382.923.342	1.128.183.926	1.182.547.601	-7.048.176.288	1.709.971.775	0.238875566	3.071.037.168	324.510.793	0.037543641	0.256986281	0	0.071858721	0.064350561	0.66961317
X9445229141_R02C01	9445229141_R02C01	9445229141	R02C01	450K	2013234	Netherlands	NO	LQ0454-001	male	male	0	control	0	Blood WB	3.425.673.937	3.816.034.509	242.410.917	372.126.333	5.393.843.834	-7.601.196.101	3.791.537.507	FALSE	0.877018444	0.790545792	0.107330507	-1.613.033.045	1.712.387.099	8.093.756.514	2.501.019.298	6.592.167.029	0.058806075	0.158319638	0.020777425	0.054567835	0.066785148	0.738742327
X9445229141_R02C02	9445229141_R02C02	9445229141	R02C02	450K	2013234	Netherlands	NO	LQ0427-001	male	male	0	control	0	Blood WB	5.426.325.532	5.068.178.311	4.466.042.434	5.001.365.565	-1.348.795.037	-7.540.893.604	-2.975.936.638	FALSE	0.530672086	0.636692893	0.116255636	8.604.598.276	1.869.099.568	9.925.965.114	2.412.111.149	34.531.263	-1.33E-17	0.131766523	0	0.019104546	0.025636538	0.876584539
X9445229141_R03C01	9445229141_R03C01	9445229141	R03C01	450K	2013234	Netherlands	NO	GK0167-001	male	male	0	case	1	Blood WB	2.360.626.653	198.712.037	2.699.838.264	2.412.284.088	-1.906.131.946	-1.915.631.229	1.550.624.996	FALSE	0.647029777	0.3179445	1.602.895.663	492.869.935	1.197.051.866	-1.275.046.426	3.587.345.998	512.108.001	0.111113986	0.411368703	0	0.096817996	0.01348364	0.476413541
X9445229141_R03C02	9445229141_R03C02	9445229141	R03C02	450K	2013234	Netherlands	NO	SC4209-201	female	female	1	case	1	Blood WB	5.302.845.757	5.657.599.681	4.901.829.094	5.660.444.649	5.317.701.209	-2.040.047.885	4.548.870.805	FALSE	0.861121811	0.950264966	0.930413638	199.511.675	1.585.497.561	1.134.278.488	157.280.038	2.722.331.735	0	0.074233528	1.50E-18	0.015661561	0.022196217	0.946117521
X9445229141_R04C01	9445229141_R04C01	9445229141	R04C01	450K	2013234	Netherlands	NO	LQ0124-001	male	male	0	control	0	Blood WB	400.939.651	4.347.633.061	2.825.269.356	4.312.369.542	4.870.368.571	-8.522.482.463	3.579.435.558	FALSE	0.767730199	0.745814168	0.029025374	-3.710.761.181	1.545.272.708	1.195.211.097	1.802.479.199	2.084.293.249	0.063594523	0.215050141	0.058310397	0.051728025	0.149189929	0.562441786
X9445229141_R04C02	9445229141_R04C02	9445229141	R04C02	450K	2013234	Netherlands	NO	LQ0396-001	male	male	0	control	0	Blood WB	2.943.527.853	3.616.337.424	2.253.510.282	3.415.107.742	8.750.794.829	-3.033.840.055	5.699.662.648	FALSE	1.577.863.946	1.192.963.291	0.783326465	-1.395.126.097	1.647.378.581	0.869993002	2.771.425.326	2.920.738.961	0.035857373	0.137897608	0.11863917	0.048826769	0.073006749	0.69056747
X9445229141_R05C01	9445229141_R05C01	9445229141	R05C01	450K	2013234	Netherlands	NO	GK1228-001	female	female	1	case	1	Blood WB	3.349.286.227	2.872.143.669	2.723.993.706	3.227.778.009	-425.027.213	-4.317.250.715	-0.848237365	FALSE	1.136.426.288	0.187967911	0.593374026	1.137.867.783	1.497.913.995	1.735.538.323	1.257.011.311	2.974.520.681	0.033403152	0.25692681	0.033362722	0.054921016	0.012028874	0.719029331
X9445229141_R05C02	9445229141_R05C02	9445229141	R05C02	450K	2013234	Netherlands	NO	LQ0345-001	male	male	0	control	0	Blood WB	4.854.923.558	458.028.694	3.428.725.995	5.509.940.589	-1.475.435.234	-1.145.041.877	7.053.996.953	FALSE	0.55711132	147.858.807	0.462377425	165.989.818	1.261.167.167	5.321.080.135	2.125.787.489	2.809.871.992	0.095234773	0.243957954	0.092073242	0.08673456	0.111762959	0.488550001
X9445229141_R06C01	9445229141_R06C01	9445229141	R06C01	450K	2013234	Netherlands	NO	LQ0439-001	male	male	0	control	0	Blood WB	3.000.202.605	2.893.774.237	1.815.759.291	3.038.340.712	-0.586102813	-9.583.495.133	0.653053756	FALSE	0.371441458	0.128649592	0.186061583	-803.394.546	1.868.905.322	2.501.088.843	2.131.250.539	255.780.288	0.1065567	0.249476095	0.010942797	0.093634693	0.053627506	0.6076839
X9445229141_R06C02	9445229141_R06C02	9445229141	R06C02	450K	2013234	Netherlands	NO	LQ0436-001	female	female	1	control	0	Blood WB	5.346.378.538	5.032.816.844	4.842.839.762	5.290.045.055	-2.932.395.593	-1.977.362.221	-0.493527933	FALSE	0.861287376	0.113160825	0.939691491	-1.458.914.631	2.101.330.821	1.025.947.808	2.147.801.446	4.372.148.111	0.014001973	0.097998518	0.026260088	0.036476559	0.011332596	0.901792463
X9445229162_R01C01	9445229162_R01C01	9445229162	R01C01	450K	2013234	Netherlands	NO	LQ0055-001	male	male	0	control	0	Blood WB	2.333.795.128	18.275.471	1.714.197.402	2.319.344.462	-4.530.375.888	-8.958.516.085	-0.860388743	FALSE	1.194.904.788	0.190530598	0.093560953	-1.117.484.395	1.183.053.985	7.246.516.124	2.949.062.052	344.471.167	0.044141343	0.156645073	0	0.048588353	0.028581852	0.792348964
X9445229162_R01C02	9445229162_R01C02	9445229162	R01C02	450K	2013234	Netherlands	NO	LQ0445-001	male	male	0	control	0	Blood WB	3.274.541.263	2.976.268.644	2.401.441.514	3.490.749.079	-2.435.849.224	-1.167.414.562	1.452.019.667	FALSE	0.757621196	0.297148951	0.495490334	1.245.366.097	1.334.763.142	5.540.439.432	1.376.646.977	2.451.447.964	0.105848903	0.208713498	0.016092261	0.111911355	0.074212908	0.555646614
X9445229162_R02C01	9445229162_R02C01	9445229162	R02C01	450K	2013234	Netherlands	NO	LQ0292-001	male	male	0	control	0	Blood WB	2.064.932.291	1.843.603.612	5.807.561.654	1.954.650.563	-1.528.420.922	-1.762.382.638	-1.824.970.998	FALSE	0.568173377	0.393957915	1.376.078.601	-6.018.699.964	0.995833142	9.817.116.127	2.625.999.554	1.097.466.892	0.114504892	0.12567492	0.047551558	0.06318184	0.088558628	0.644779032
X9445229162_R02C02	9445229162_R02C02	9445229162	R02C02	450K	2013234	Netherlands	NO	LQ0312-001	male	male	0	control	0	Blood WB	2.915.327.372	3.765.788.384	1.540.932.869	3.322.643.452	8.841.549.362	-1.505.092.189	3.793.397.314	FALSE	1.596.811.171	0.790938019	0.995273378	-1.212.801.181	1.164.802.194	7.928.519.662	2.757.948.513	115.316.976	0.203605669	0.10332887	0.074693755	0.095711353	0.149511938	0.495101027
X9445229162_R03C01	9445229162_R03C01	9445229162	R03C01	450K	2013234	Netherlands	NO	GK1252-001	male	male	0	case	1	Blood WB	4.289.818.778	4.350.732.632	4.312.852.379	4.570.254.958	1.047.444.618	-1.674.916.215	2.239.828.205	FALSE	0.030398538	0.463295256	0.984455305	1.147.673.291	162.037.311	9.785.709.921	968.136.322	3.624.147.814	0.063995397	0.167904008	0.006622635	0.073865685	0.105875377	0.672069929
X9445229162_R03C02	9445229162_R03C02	9445229162	R03C02	450K	2013234	Netherlands	NO	LQ0392-001	male	male	0	control	0	Blood WB	319.486.806	2.890.043.311	1.630.076.891	274.366.966	-2.452.282.297	-1.780.910.296	-5.076.075.435	FALSE	0.761052001	1.079.605.458	1.403.500.641	-1.414.673.015	1.216.569.753	2.489.321.906	2.533.784.703	2.149.664.299	0.075901028	0.228926253	0.018510032	0.08544191	0.05608577	0.638025406
X9445229162_R04C01	9445229162_R04C01	9445229162	R04C01	450K	2013234	Netherlands	NO	LQ0375-001	male	male	0	control	0	Blood WB	4.074.832.577	3.849.129.621	4.075.914.714	4.371.272.513	-1.780.817.067	-1.677.950.967	251.734.332	FALSE	0.620867236	0.521822307	0.984006144	-4.736.857.234	1.433.944.273	1.279.990.954	1.196.009.718	-7.290.287.359	0.0048787	0.111419805	0.136656568	0.049956497	0.173994791	0.61830858
X9445229162_R04C02	9445229162_R04C02	9445229162	R04C02	450K	2013234	Netherlands	NO	LQ0067-001	male	male	0	control	0	Blood WB	5.067.385.432	5.302.256.035	4.729.844.179	6.252.591.762	3.066.739.039	-5.453.460.011	1.132.133.304	FALSE	0.391178486	2.378.555.623	0.425208268	-1.162.291.499	1.537.487.169	8.363.840.195	1.767.531.625	8.083.569.779	0.010636231	0.106413054	0.116459098	0.032458323	0.069804122	0.751374857
X9445229162_R05C01	9445229162_R05C01	9445229162	R05C01	450K	2013234	Netherlands	NO	SC4054-202	female	female	1	case	1	Blood WB	2.127.082.866	1.951.257.183	1.862.879.618	2.186.572.033	-1.138.008.578	-4.483.902.836	0.196408618	FALSE	0.486665265	0.032344591	0.568708518	-2.054.159.165	1.400.861.577	5.157.390.784	2.571.398.286	254.664.162	0.021506773	0.100842178	0	0.070574131	0.031315799	0.860760407
X9445229162_R05C02	9445229162_R05C02	9445229162	R05C02	450K	2013234	Netherlands	NO	GK2218-003	female	female	1	case	1	Blood WB	285.126.026	2.678.818.666	2.355.579.081	2.739.457.214	-101.856.719	-7.341.343.819	-1.779.948.219	FALSE	0.461728959	0.384462755	0.145790196	-1.026.327.359	1.252.252.949	6.294.207.309	2.967.068.513	2.929.164.327	0.096135139	0.216821655	0.013612495	0.05212528	0.032495462	0.688739924
X9445229162_R06C01	9445229162_R06C01	9445229162	R06C01	450K	2013234	Netherlands	NO	GK3577-001	male	male	0	case	1	Blood WB	3.349.833.809	4.162.482.384	2.995.687.359	4.163.950.082	8.829.818.648	-6.168.842.921	7.533.576.995	FALSE	1.594.362.098	157.972.997	0.319327327	6.805.872.085	1.045.795.608	3.721.957.563	181.974.462	3.135.486.694	0.135312274	0.293157067	0.000438896	0.087703207	0.035524412	0.563004411
X9445229162_R06C02	9445229162_R06C02	9445229162	R06C02	450K	2013234	Netherlands	NO	SC4041-206	female	female	1	case	1	Blood WB	4.128.282.043	4.332.347.684	3.893.417.276	4.401.475.775	2.932.179.933	-6.381.417.009	1.610.090.191	FALSE	0.363085987	0.33048552	0.287865093	-1.894.383.584	0.922952396	2.753.044.287	163.767.541	2.405.581.651	0.026170249	0.161077865	0.000206283	0.050898731	0.053152796	0.776450551
X9445229165_R01C01	9445229165_R01C01	9445229165	R01C01	450K	2013234	Netherlands	NO	LQ0121-001	female	female	1	control	0	Blood WB	520.181.685	4.956.059.957	41.663.779	4.945.766.536	-2.688.735.807	-9.379.928.476	-1.725.403.202	FALSE	0.810417446	0.372959385	0.155932502	-5.522.096.455	2.110.916.661	1.042.286.594	1.757.184.228	145.692.626	0.109816303	0.139447822	0.137039401	0.088017682	0.105831805	0.554328901
X9445229165_R01C02	9445229165_R01C02	9445229165	R01C02	450K	2013234	Netherlands	NO	LQ0084-001	male	male	0	control	0	Blood WB	4.092.415.412	4.419.768.502	3.968.153.855	4.757.583.017	3.202.319.071	-1.213.944.641	7.176.357.787	FALSE	0.419484129	1.504.393.579	105.268.185	-378.894.714	1.841.916.116	7.855.183.407	2.130.445.547	1.465.453.058	0.065629871	0.201991393	0.075341357	0.080013107	0.053702543	0.635817593
X9445229165_R02C01	9445229165_R02C01	9445229165	R02C01	450K	2013234	Netherlands	NO	LQ0086-001	male	male	0	control	0	Blood WB	4.303.508.331	3.699.578.147	1.877.480.321	3.255.513.772	-6.261.221.585	-2.335.091.218	-9.657.561.173	FALSE	1.556.261.098	2.045.826.169	2.223.721.485	-92.335.891	1.346.073.588	8.174.845.258	2.925.815.761	6.332.871.785	0.075762564	0.312354484	0.053696819	0.075544186	0.034983669	0.57724992
X9445229165_R02C02	9445229165_R02C02	9445229165	R02C02	450K	2013234	Netherlands	NO	GK0103-003	female	female	1	case	1	Blood WB	2.181.841.081	2.442.757.121	2.446.788.655	2.561.569.474	2.005.901.912	4.776.833.507	5.013.307.397	FALSE	0.169702829	104.821.316	1.939.352.776	-423.365.049	2.073.431.304	219.562.621	1.934.486.631	4.076.920.236	0.015958092	0.161831402	0.034475173	0.040929374	0.020027491	0.817479887
X9445229165_R03C01	9445229165_R03C01	9445229165	R03C01	450K	2013234	Netherlands	NO	SC4092-202	male	male	0	case	1	Blood WB	3.752.366.896	3.744.737.679	2.143.268.832	3.739.895.993	-0.295020014	-1.468.159.549	0.847825182	FALSE	0.310670816	0.169726264	0.940610867	-4.908.051.164	1.849.933.034	7.175.048.343	2.222.725.821	6.598.713.878	0	0.082335409	0.01165598	0.033078291	0.019155352	0.932553168
X9445229165_R03C02	9445229165_R03C02	9445229165	R03C02	450K	2013234	Netherlands	NO	LQ0003-001	male	male	0	control	0	Blood WB	50	5.262.828.357	4.363.281.027	5.510.149.343	2.060.871.892	-4.102.731.791	6.444.838.839	FALSE	0.181179155	1.350.118.569	0.625124108	-1.698.833.523	2.177.829.826	6.155.959.757	19.005.368	3.095.988.831	0	0.087383739	0.012420171	0.037612643	0.024847445	0.928856921
X9445229165_R04C01	9445229165_R04C01	9445229165	R04C01	450K	2013234	Netherlands	NO	LQ0455-001	male	male	0	control	0	Blood WB	5.017.007.874	4.647.263.668	2.872.476.558	521.559.742	-3.743.351.719	-2.119.966.256	2.571.003.622	FALSE	1.030.594.273	0.533139093	19.053.237	-1.215.014.356	1.730.979.158	7.217.641.694	1.439.338.833	1.630.084.284	0	0.135280776	0.067776147	0.042684824	0.074465233	0.756876592
X9445229165_R04C02	9445229165_R04C02	9445229165	R04C02	450K	2013234	Netherlands	NO	LQ0462-001	male	male	0	control	0	Blood WB	2.411.825.584	2.950.091.188	2.485.546.991	2.594.064.465	5.395.851.256	0.80179507	2.336.331.927	FALSE	0.877437542	0.483647582	1.351.023.359	-5.549.642.387	1.491.391.777	8.089.584.469	2.002.573.904	4.169.407.298	0	0.148865209	0.044948584	0.072540103	0.061996828	0.743247034
X9445229165_R05C01	9445229165_R05C01	9445229165	R05C01	450K	2013234	Netherlands	NO	LQ0409-001	male	male	0	control	0	Blood WB	3.609.113.957	2.698.817.644	1.765.451.511	3.158.361.207	-9.188.548.216	-1.787.141.613	-3.794.757.995	FALSE	2.167.412.022	0.809379702	1.412.723.362	-8.547.893.202	1.413.113.058	7.580.156.821	2.594.421.216	3.994.570.469	0.071769204	0.303940342	0.099128022	0.073697452	0.082468351	0.490033407
X9445229165_R05C02	9445229165_R05C02	9445229165	R05C02	450K	2013234	Netherlands	NO	LQ0016-001	male	male	0	control	0	Blood WB	233.954.474	1.829.971.482	4.964.382.586	1.496.604.116	-5.362.486.682	-1.684.148.452	-7.387.919.297	FALSE	1.368.628.238	1.567.165.946	1.260.287.336	-8.055.765.383	1.425.187.146	8.622.093.006	2.886.248.724	3.220.272.365	0.320374869	0.170556966	0.003460358	0.111811134	0.151109019	0.387196244
X9445229165_R06C01	9445229165_R06C01	9445229165	R06C01	450K	2013234	Netherlands	NO	GK1224-001	male	male	0	case	1	Blood WB	2.904.101.938	2.661.519.995	1.314.769.169	3.179.798.258	-2.423.377.747	-1.543.181.747	3.523.584.945	FALSE	0.75501747	0.734035452	1.051.648.198	5.290.004.356	1.448.548.483	9.153.939.701	1.445.251.949	2.505.623.921	0.108771931	0.130990599	0.033456666	0.132383151	0.041318127	0.687126741
X9445229165_R06C02	9445229165_R06C02	9445229165	R06C02	450K	2013234	Netherlands	NO	SC4050-202	male	male	0	case	1	Blood WB	2.982.953.768	2.903.665.167	1.889.505.665	3.325.650.134	-0.905019009	-9.997.738.899	4.460.649.017	FALSE	0.438023003	0.931659273	0.247372133	-1.072.665.122	2.167.858.731	1.079.080.539	1.975.568.615	6.082.018.916	0.05690343	0.14430653	0.028086005	0.061620876	0.055932458	0.754345891
X9445230008_R01C01	9445230008_R01C01	9445230008	R01C01	450K	2013234	Netherlands	NO	LQ0431-001	female	female	1	control	0	Blood WB	4.749.787.785	5.019.067.453	396.916.122	4.192.560.263	2.233.305.575	-7.658.879.599	-6.195.675.554	FALSE	0.217178897	1.315.725.548	0.098793005	-6.899.814.578	1.126.920.975	1.019.882.186	1.698.075.392	1.118.133.627	0.160083331	0.179902487	0.017235357	0.054779071	0.059936537	0.560341705
X9445230008_R01C02	9445230008_R01C02	9445230008	R01C02	450K	2013234	Netherlands	NO	GK2160-003	male	male	0	case	1	Blood WB	2.362.269.399	2.768.315.854	1.180.854.106	2.022.822.578	3.307.508.553	-1.057.383.519	-3.262.160.068	FALSE	0.441445002	0.6970565	0.332637823	-0.189483335	1.724.060.862	581.757.505	2.595.224.084	3.570.636.243	0.102397629	0.198665328	0.005613497	0.065652893	0.010203349	0.714661084
X9445230008_R02C01	9445230008_R02C01	9445230008	R02C01	450K	2013234	Netherlands	NO	SC2039-202	male	male	0	case	1	Blood WB	6.232.366.458	8.508.524.652	5.685.696.409	7.326.737.618	2.221.414.778	-4.161.647.039	1.110.443.959	FALSE	4.388.667.672	2.332.813.487	0.616404299	-8.041.841.619	1.534.340.233	1.657.257.595	1.923.948.838	1.960.664.992	0.049937829	0.141144026	0.225799282	0.086890641	0.131463158	0.508355686
X9445230008_R02C02	9445230008_R02C02	9445230008	R02C02	450K	2013234	Netherlands	NO	SC8008-001	female	female	1	case	1	Blood WB	4.039.299.944	4.335.243.231	3.122.380.039	4.035.062.823	2.377.423.174	-7.660.660.671	0.527693004	FALSE	0.247266965	0.10221141	0.098529396	-1.056.137.124	1.262.390.223	6.700.456.449	2.037.967.887	359.979.913	0.059472307	0.272643508	0	0.089359808	0.021325692	0.669002024
X9445230008_R03C01	9445230008_R03C01	9445230008	R03C01	450K	2013234	Netherlands	NO	LQ0181-001	male	male	0	control	0	Blood WB	3.013.070.786	2.480.424.743	1.008.690.153	3.316.148.685	-5.625.736.938	-1.934.487.533	3.353.935.597	FALSE	1.423.588.158	0.698256947	1.630.804.119	-7.203.117.561	1.638.553.277	2.976.229.637	2.703.804.247	235.317.663	0.062794016	0.225906121	0.092094536	0.097538853	0.117707962	0.524598678
X9445230008_R03C02	9445230008_R03C02	9445230008	R03C02	450K	2013234	Netherlands	NO	GK2087-003	male	male	0	case	1	Blood WB	2.711.353.021	318.499.902	1.476.511.234	2.999.695.621	4.285.975.036	-106.516.408	3.602.054.271	FALSE	0.645723776	0.750584383	0.344153517	3.803.238.361	2.082.170.918	5.744.815.556	2.719.737.004	3.606.183.713	0.105128145	0.164234624	0.019245231	0.048029888	0.021786057	0.749322896
X9445230008_R04C01	9445230008_R04C01	9445230008	R04C01	450K	2013234	Netherlands	NO	LQ0327-001	male	male	0	control	0	Blood WB	1.895.729.407	1.259.693.546	6.503.058.197	1.935.096.179	-6.573.600.454	-120.348.519	0.603026977	FALSE	1.621.477.815	0.118099104	0.548877017	-5.907.317.531	1.678.432.922	1.040.906.784	1.954.817.874	2.577.262.587	0.027274658	0.163339324	0.085828874	0.061330754	0.167982858	0.585643948
X9445230008_R04C02	9445230008_R04C02	9445230008	R04C02	450K	2013234	Netherlands	NO	LQ0226-001	female	female	1	control	0	Blood WB	5.052.874.505	5.289.514.798	4.278.196.466	5.230.769.008	2.086.894.575	-6.446.895.067	232.681.254	FALSE	0.186612025	0.481639974	0.27817395	-5.388.625.413	2.024.081.807	1.066.630.331	1.091.333.529	139.428.818	0.053278732	0.232017381	0.095712505	0.080109992	0.076540372	0.57801569
X9445230008_R05C01	9445230008_R05C01	9445230008	R05C01	450K	2013234	Netherlands	NO	SC4132-201	male	male	0	case	1	Blood WB	47.308.962	5.603.036.315	4.285.914.889	5.305.774.238	8.558.014.651	-3.594.709.607	6.162.909.767	FALSE	1.537.616.376	1.290.660.629	0.700314423	1.261.574.699	223.441.926	3.906.813.018	1.980.611.483	2.179.726.639	-1.73E-18	0.113338671	0.035108124	0.075475461	0.0401012	0.829286448
X9445230008_R05C02	9445230008_R05C02	9445230008	R05C02	450K	2013234	Netherlands	NO	SC2117-201	male	male	0	case	1	Blood WB	2.634.965.311	1.374.227.017	1.974.457.919	2.716.647.608	-1.272.942.586	-6.078.422.177	1.289.441.506	FALSE	2.906.656.703	0.262861736	0.332710137	1.191.911.198	1.933.311.638	7.613.765.177	1.751.907.913	2.987.669.648	0.007756638	0.077041249	0	0.021112878	0.276801054	0.68215077
X9445230008_R06C01	9445230008_R06C01	9445230008	R06C01	450K	2013234	Netherlands	NO	SC4384-201	male	male	0	case	1	Blood WB	232.941.447	2.898.563.033	2.066.809.719	2.533.139.246	5.310.214.079	-1.135.592.472	2.829.404.786	FALSE	0.85955869	0.587635074	1.064.278.438	-1.365.601.193	1.940.640.533	9.992.496.135	193.018.568	1.650.115.689	0.036841222	0.111148133	0.002545998	0.039235779	0.071342739	0.838437721
X9445230008_R06C02	9445230008_R06C02	9445230008	R06C02	450K	2013234	Netherlands	NO	SC4002-201	male	male	0	case	1	Blood WB	2.197.994.754	2.981.226.843	1.811.378.491	1.634.454.596	7.745.441.505	-3.571.183.448	-5.223.904.796	FALSE	1.367.971.887	1.110.782.198	0.703796435	2.305.982.944	206.395.404	1.231.175.781	2.399.779.716	2.061.610.975	0	0.098603309	0.001843726	0.036303727	0.057471971	0.883529308
X9445230009_R01C01	9445230009_R01C01	9445230009	R01C01	450K	2013234	Netherlands	NO	LQ0346-001	female	female	1	control	0	Blood WB	4.811.116.985	2.967.207.162	1.861.547.159	3.129.817.677	-1.851.761.853	-2.981.009.578	-1.649.016.756	FALSE	411.508.328	3.486.801.035	3.179.719.214	-3.859.926.976	1.603.752.145	501.809.896	1.630.335.003	2.100.277.363	0.0761001	0.162477608	0.068219189	0.058131641	0.051354968	0.689077285
X9445230009_R01C02	9445230009_R01C02	9445230009	R01C02	450K	2013234	Netherlands	NO	GK0098-004	male	male	0	case	1	Blood WB	2.362.269.399	2.054.725.183	3.289.559.465	2.465.900.705	-2.598.388.674	-2.235.249.668	1.125.865.902	FALSE	0.791555275	0.228364163	2.075.950.033	-1.160.446.874	19.525.911	1.466.683.259	2.516.083.985	2.472.872.776	0.063872075	0.164900946	0	0.032685224	0.069979753	0.74773486
X9445230009_R02C01	9445230009_R02C01	9445230009	R02C01	450K	2013234	Netherlands	NO	LQ0320-001	male	male	0	control	0	Blood WB	1.932.964.993	1.666.860.099	6.655.510.039	2.060.373.405	-2.575.185.306	-1.330.568.651	1.564.088.398	FALSE	0.786711005	0.320783888	0.736968125	-6.155.148.651	1.581.465.939	8.719.807.113	2.087.808.067	1.361.052.347	0.04506112	0.103956902	0.091780562	0.053210319	0.175201432	0.640928055
X9445230009_R02C02	9445230009_R02C02	9445230009	R02C02	450K	2013234	Netherlands	NO	LQ0465-001	male	male	0	control	0	Blood WB	2.496.427.026	3.006.059.949	1.749.280.516	2.777.878.118	5.285.528.471	-8.272.816.212	3.153.236.935	FALSE	0.854404967	0.65593024	0.007926721	-3.380.158.184	175.143.473	81.856.915	2.268.888.482	325.852.646	0	0.186760582	0.05170082	0.052676701	0.12501107	0.6728531
X9445230009_R03C01	9445230009_R03C01	9445230009	R03C01	450K	2013234	Netherlands	NO	LQ0264-001	female	female	1	control	0	Blood WB	5.590.326.386	5.742.124.834	5.335.075.878	5.548.678.858	1.193.784.964	-1.811.844.563	0.270307197	FALSE	0.000153583	0.047929565	0.964189092	5.358.312.688	2.011.164.829	9.280.380.833	1.681.477.593	2.292.221.026	0	0.13161849	0.030644692	0.07784146	0.047109458	0.818086718
X9445230009_R03C02	9445230009_R03C02	9445230009	R03C02	450K	2013234	Netherlands	NO	LQ0214-001	male	male	0	control	0	Blood WB	2.816.215.003	3.051.632.146	2.164.160.115	2.774.221.522	2.548.369.476	-7.868.388.155	-0.247742315	FALSE	0.282956181	0.061325423	0.067784488	-9.831.752.433	1.295.601.303	1.266.371.381	1.721.009.088	-7.849.032.171	0.07346142	0.14808175	0.049208501	0.073043382	0.085008153	0.661084798
X9445230009_R04C01	9445230009_R04C01	9445230009	R04C01	450K	2013234	Netherlands	NO	LQ0123-001	male	male	0	control	0	Blood WB	3.969.149.222	4.453.236.979	2.240.489.871	4.028.442.546	4.609.115.381	-1.718.787.567	0.984042937	FALSE	0.713187215	0.198454153	1.311.555.294	-139.991.481	1.742.604.372	9.310.120.484	1.820.342.158	4.188.630.284	0	0.227175955	0.253712482	0.105868493	0.055189661	0.481978246
X9445230009_R04C02	9445230009_R04C02	9445230009	R04C02	450K	2013234	Netherlands	NO	SC4048-201	male	male	0	case	1	Blood WB	3.185.071.788	2.746.478.738	1.077.782.012	2.713.211.561	-4.432.515.613	-2.069.998.476	-4.363.762.026	FALSE	1.174.474.066	0.929380835	1.831.368.403	1.136.718.527	1.562.199.772	3.833.733.903	2.960.382.736	5.415.105.348	0.0589836	0.232079231	0	0.049785087	0.012181917	0.750273651
X9445230009_R05C01	9445230009_R05C01	9445230009	R05C01	450K	2013234	Netherlands	NO	LQ0208-001	female	female	1	control	0	Blood WB	4.193.170.528	4.952.741.498	4.708.708.432	5.257.477.644	7.790.291.774	4.227.954.401	1.071.676.673	FALSE	1.377.335.476	2.251.054.519	1.858.115.391	-5.045.969.532	1.902.519.794	1.055.696.431	1.745.848.644	2.892.552.148	0	0.096892424	0.047660366	0.030446304	0.078696341	0.823900679
X9445230009_R05C02	9445230009_R05C02	9445230009	R05C02	450K	2013234	Netherlands	NO	SC4113-201	male	male	0	case	1	Blood WB	2.855.640.918	3.163.015.966	235.109.279	2.462.210.454	3.116.067.304	-4.839.954.711	-3.526.684.461	FALSE	0.401476966	0.75284385	0.516010715	-4.293.190.359	1.718.552.619	1.450.183.028	1.425.941.575	8.986.809.996	0.018952911	0.111467156	0.027956657	0.063619872	0.058047048	0.820829403
X9445230009_R06C01	9445230009_R06C01	9445230009	R06C01	450K	2013234	Netherlands	NO	LQ0079-001	male	male	0	control	0	Blood WB	3.718.082.805	441.890.327	3.682.169.465	4.414.363.415	7.313.895.592	-1.186.383.434	6.874.891.665	FALSE	1.277.876.139	1.440.815.337	1.056.761.073	-1.557.745.954	1.631.624.361	6.143.568.031	249.239.312	-1.581.722.191	0	0.069652658	0.020721972	0.014539109	0.011063128	0.950095923
X9445230009_R06C02	9445230009_R06C02	9445230009	R06C02	450K	2013234	Netherlands	NO	GK0168-003	male	male	0	case	1	Blood WB	3.076.042.733	2.949.866.987	2.105.680.606	3.015.480.145	-1.082.582.229	-104.018.127	-0.535041362	FALSE	0.475093661	0.121915874	0.307177467	0.649478155	1.303.333.646	5.881.644.047	2.531.750.745	3.626.295.119	0.050226628	0.222282973	0.040926257	0.098168309	0.030718507	0.675795603
X9445230018_R01C01	9445230018_R01C01	9445230018	R01C01	450K	2013234	Netherlands	NO	LQ0384-001	male	male	0	control	0	Blood WB	268.068.842	1.724.482.104	8.108.691.282	2.283.153.635	-1.044.303.719	-1.715.594.541	-3.745.724.033	FALSE	2.429.317.231	0.799038596	1.306.829.425	-8.112.801.299	1.920.972.764	9.647.924.547	2.157.669.515	2.698.891.725	0.12048849	0.130031722	0.067402793	0.045094665	0.106281068	0.613730975
X9445230018_R01C02	9445230018_R01C02	9445230018	R01C02	450K	2013234	Netherlands	NO	LQ0291-001	male	male	0	control	0	Blood WB	281.813.154	3.611.288.356	2.591.429.685	3.584.747.158	7.018.109.569	-0.414327068	7.844.589.829	FALSE	1.216.123.583	1.645.321.583	1.171.030.023	7.546.526.769	1.988.030.797	1.060.585.613	149.960.192	2.232.901.083	0.068007128	0.139609678	0.056787141	0.094241605	0.106458972	0.633560789
X9445230018_R02C01	9445230018_R02C01	9445230018	R02C01	450K	2013234	Netherlands	NO	GK2351-001	female	female	1	case	1	Blood WB	2.677.402.927	2.711.677.238	2.275.279.376	2.690.465.602	-0.305051107	-1.945.978.856	0.886827753	FALSE	0.312765051	0.177951781	0.944336416	7.743.331.846	1.914.326.507	2.696.783.125	1.806.788.109	3.302.180.683	0.128217737	0.172400177	0.027768868	0.073840103	0.033757752	0.674029774
X9445230018_R02C02	9445230018_R02C02	9445230018	R02C02	450K	2013234	Netherlands	NO	LQ0428-001	male	male	0	control	0	Blood WB	4.279.962.299	4.256.744.346	2.891.362.303	3.726.932.372	-0.876913053	-1.146.988.365	-4.793.157.235	FALSE	0.432155198	1.019.938.913	0.465258344	-1.708.215.973	1.900.302.481	5.690.852.856	2.370.222.166	1.996.715.173	0.023138353	0.167242162	0.004307438	0.044920183	0.044144665	0.808646241
X9445230018_R03C01	9445230018_R03C01	9445230018	R03C01	450K	2013234	Netherlands	NO	GK2070-003	male	male	0	case	1	Blood WB	2.197.720.963	2.867.515.575	3.561.979.744	1.570.076.707	6.123.708.099	-1.682.043.249	-5.674.646.736	FALSE	1.029.395.434	1.205.842.234	125.717.151	-7.480.613.187	1.334.657.467	-3.073.671.687	4.557.176.654	4.864.416.786	0.210472567	0.370599393	0.109153847	0.129321846	0.053349202	0.261103771
X9445230018_R03C02	9445230018_R03C02	9445230018	R03C02	450K	2013234	Netherlands	NO	GK3204-003	male	male	0	case	1	Blood WB	2.299.845.034	270.503.874	7.525.023.055	2.359.710.457	3.506.588.511	-1.331.819.283	1.291.027.928	FALSE	0.483007805	0.263196307	0.738819134	-7.823.530.706	1.890.739.254	2.694.382.881	2.713.735.991	4.141.454.161	0.104020542	0.286881886	0.012302637	0.094454519	0.098667126	0.5287293
X9445230018_R04C01	9445230018_R04C01	9445230018	R04C01	450K	2013234	Netherlands	NO	SC4214-201	female	female	1	case	1	Blood WB	6.530.798.731	8.019.600.358	7.073.185.193	7.506.616.738	1.451.581.599	6.815.612.334	1.033.273.255	FALSE	2.781.452.904	2.170.062.937	2.241.104.212	7.618.062.036	1.472.578.827	152.538.089	1.242.006.875	1.995.708.651	0.087600931	0.166847356	0.030884777	0.054881809	0.039294408	0.717133987
X9445230018_R04C02	9445230018_R04C02	9445230018	R04C02	450K	2013234	Netherlands	NO	LQ0126-001	female	female	1	control	0	Blood WB	3.945.055.607	4.753.687.577	2.530.161.728	3.844.785.034	7.635.370.408	-1.212.053.933	-0.298245808	FALSE	1.344.991.858	0.071976448	0.561559268	-9.059.668.929	2.325.119.046	8.720.794.449	2.276.582.441	1.754.301.157	0.08729755	0.153305278	0.065008918	0.091530429	0.052226384	0.65976278
X9445230018_R05C01	9445230018_R05C01	9445230018	R05C01	450K	2013234	Netherlands	NO	GK2340-004	male	male	0	case	1	Blood WB	3.224.985.078	3.723.923.852	2.515.107.159	3.435.320.094	4.634.727.313	-5.856.568.955	2.707.063.843	FALSE	0.718534331	0.56183376	0.365545738	-473.709.492	1.740.244.863	3.546.917.826	2.419.362.671	1.733.093.229	0.047892576	0.123603103	0.08756271	0.049682712	0.069513109	0.707872898
X9445230018_R05C02	9445230018_R05C02	9445230018	R05C02	450K	2013234	Netherlands	NO	SC4308-201	male	male	0	case	1	Blood WB	3.372.558.468	3.286.401.443	2.972.968.586	3.828.971.997	-1.348.122.185	-197.266.149	5.385.289.071	FALSE	0.530531612	1.126.662.907	0.940387227	5.153.606.282	2.370.669.577	6.154.314.122	1.847.682.053	3.571.144.615	0.003139952	0.092032572	0	0.039979719	0	0.931920497
X9445230018_R06C02	9445230018_R06C02	9445230018	R06C02	450K	2013234	Netherlands	NO	LQ0062-001	male	male	0	control	0	Blood WB	2.127.630.448	1.835.224.087	582.808.258	1.585.446.978	-3.510.514.051	-132.300.195	-4.533.458.035	FALSE	0.981983723	0.965169181	0.725768955	-7.296.955.308	1.861.284.112	6.571.440.521	2.617.067.039	365.310.119	0.067206318	0.1652723	0.036427934	0.059561202	0.026969555	0.746227722
X9445230020_R01C01	9445230020_R01C01	9445230020	R01C01	450K	2013234	Netherlands	NO	SC4173-201	male	male	0	case	1	Blood WB	5.543.508.112	6.313.703.233	6.844.768.202	5.700.702.751	7.814.606.669	1.182.762.974	1.641.466.288	FALSE	1.382.411.805	0.337102638	2.982.912.705	3.463.043.797	1.484.890.523	6.837.299.306	2.339.277.005	12.284.805	0.039612239	0.099114736	0.033854022	0.072281242	0.054701021	0.801132133
X9445230020_R01C02	9445230020_R01C02	9445230020	R01C02	450K	2013234	Netherlands	NO	LQ0335-001	female	female	1	control	0	Blood WB	4.243.000.504	573.509.696	6.342.838.358	4.992.017.325	1.509.734.471	1.936.128.252	7.424.350.631	FALSE	2.902.861.227	1.556.694.478	4.097.938.286	-1.061.863.776	1.714.861.307	1.174.693.348	1.477.614.583	-7.099.431.122	0.048834822	0.059768842	0.103956879	0.043139459	0.111765043	0.72311436
X9445230020_R02C01	9445230020_R02C01	9445230020	R02C01	450K	2013234	Netherlands	NO	LQ0306-001	male	male	0	control	0	Blood WB	3.351.750.346	3.557.819.429	2.608.798.355	3.009.943.454	2.178.921.959	-7.911.367.216	-2.988.241.822	FALSE	0.205824989	0.639288017	0.06142333	-9.918.270.073	1.576.420.188	6.280.360.354	2.715.871.729	3.617.275.157	0.102156321	0.150696267	0.047453692	0.067616009	0.090798007	0.648967881
X9445230020_R02C02	9445230020_R02C02	9445230020	R02C02	450K	2013234	Netherlands	NO	LQ0051-001	male	male	0	control	0	Blood WB	3.634.302.736	344.472.717	2.030.248.861	3.458.943.011	-174.326.218	-1.677.337.478	-1.603.863.795	FALSE	0.613026736	0.347327112	1.250.206.688	-5.678.418.013	1.523.509.052	2.407.469.951	2.962.568.534	1.028.974.183	0.044373417	0.164047326	0.049512873	0.026341373	0	0.798818854
X9445230020_R03C01	9445230020_R03C01	9445230020	R03C01	450K	2013234	Netherlands	NO	LQ0443-001	male	male	0	control	0	Blood WB	3.422.114.653	4.623.093.822	312.356.863	4.063.431.422	122.334.458	-3.980.050.518	6.486.322.246	FALSE	2.304.952.389	1.358.867.287	0.643281668	1.259.830.742	1.837.934.017	1.229.742.696	2.525.894.053	3.607.837.537	0.078749872	0.083508345	0.030402138	0.074779401	0.038423676	0.779413267
X9445230020_R03C02	9445230020_R03C02	9445230020	R03C02	450K	2013234	Netherlands	NO	LQ0109-001	male	male	0	control	0	Blood WB	2.289.714.764	2.049.687.224	6.433.603.081	2.100.705.371	-218.918.184	-1.709.998.389	-1.737.883.471	FALSE	0.706123355	0.375591434	1.298.546.786	-4.975.193.328	1.181.888.559	4.508.983.038	3.068.301.605	2.973.593.544	0.114541456	0.308443529	0.082138789	0.133910779	0.098799192	0.389473516
X9445230020_R04C01	9445230020_R04C01	9445230020	R04C01	450K	2013234	Netherlands	NO	LQ0065-001	male	male	0	control	0	Blood WB	2.827.166.646	3.393.262.868	1.998.595.961	3.282.230.236	5.741.411.898	-756.737.433	5.089.159.835	FALSE	0.949581766	1.064.210.197	0.112336331	-9.030.741.314	1.832.075.426	1.529.546.899	2.541.876.442	382.493.485	0.044098294	0.134648214	0.063650799	0.084837215	0.074878736	0.715400964
X9445230020_R04C02	9445230020_R04C02	9445230020	R04C02	450K	2013234	Netherlands	NO	LQ0243-001	male	male	0	control	0	Blood WB	3.429.233.221	3.381.637.539	2.679.114.443	288.784.475	0.222110278	-9.609.111.306	-5.747.057.238	FALSE	0.202707238	1.221.113.378	0.189852929	-5.746.842.747	15.742.679	1.209.999.167	1.470.683.434	107.563.247	0.05697187	0.110102753	0.013641992	0.065633368	0.086891992	0.738280621
X9445230020_R05C01	9445230020_R05C01	9445230020	R05C01	450K	2013234	Netherlands	NO	GK3125-003	male	male	0	case	1	Blood WB	2.389.922.298	1.503.718.077	8.310.976.142	1.944.452.177	-8.285.755.205	-1.735.211.518	-4.884.409.237	FALSE	1.978.931.933	1.039.183.669	1.335.863.723	-7.512.195.123	14.393.324	-3.619.673.522	3.286.188.132	4.965.085.612	0.097479183	0.286006021	0	0.1015438	0.107718006	0.515141771
X9445230020_R05C02	9445230020_R05C02	9445230020	R05C02	450K	2013234	Netherlands	NO	SC4382-201	male	male	0	case	1	Blood WB	2.541.876.345	1.853.035.189	1.586.381.249	2.710.574.944	-6.502.123.521	-1.044.323.648	1.883.711.994	FALSE	160.655.526	0.388191484	0.313308434	1.396.337.025	1.797.635.042	1.679.920.211	248.494.306	1.229.625.544	0.100770141	0.211212538	0.165102887	0.121054784	0.090249047	0.456928871
X9445230020_R06C01	9445230020_R06C01	9445230020	R06C01	450K	2013234	Netherlands	NO	GK2081-003	male	male	0	case	1	Blood WB	3.199.796.299	332.776.102	2.397.355.455	3.227.799.956	1.804.258.311	-8.821.645.882	-0.030701949	FALSE	0.127604803	0.015552303	0.073303346	3.107.305.426	1.944.728.595	1.456.448.076	179.346.339	3.632.163.961	0.006860399	0.115142435	0.027221045	0.028302111	0.066489779	0.831671113
X9445230020_R06C02	9445230020_R06C02	9445230020	R06C02	450K	2013234	Netherlands	NO	LQ0450-001	female	female	1	control	0	Blood WB	2.251.384.014	2.942.706.585	18.930.226	2.881.500.011	7.302.006.531	-4.755.354.684	6.041.323.186	FALSE	1.275.394.007	1.265.018.407	0.528532024	-5.921.461.357	178.230.631	1.231.493.068	1.621.107.223	6.914.178.516	0.024472431	0.112166751	0.06685199	0.059996716	0.069505963	0.754171548
X9445230028_R01C01	9445230028_R01C01	9445230028	R01C01	450K	2013234	Netherlands	NO	LQ0053-001	male	male	0	control	0	Blood WB	5.068.754.388	4.871.048.687	4.618.594.475	5.339.626.563	-165.615.329	-538.907.563	226.867.143	FALSE	0.594840628	0.4693782	0.434737541	-5.970.971.231	1.391.462.579	1.290.749.882	1.188.397.538	161.092.704	0.014438354	0.257216046	0.1264553	0.089082864	0.100351716	0.50381044
X9445230028_R01C02	9445230028_R01C02	9445230028	R01C02	450K	2013234	Netherlands	NO	LQ0007-001	male	male	0	control	0	Blood WB	193.980.977	2.321.760.743	1.574.600.289	2.255.308.329	4.398.237.787	-5.764.981.767	2.529.568.223	FALSE	0.669161367	0.5244005	0.379101189	-1.062.244.269	176.028.491	1.123.117.306	2.478.131.381	2.928.690.676	0	0.123473597	0.024464075	0.06935828	0.051164867	0.78677043
X9445230028_R02C01	9445230028_R02C01	9445230028	R02C01	450K	2013234	Netherlands	NO	LQ0343-001	male	male	0	control	0	Blood WB	4.727.336.916	4.866.244.308	4.232.764.678	5.202.517.039	1.797.383.343	-5.825.041.002	4.278.518.715	FALSE	0.126169485	0.893248573	0.370212064	-9.247.461.115	1.812.571.629	4.234.185.813	1.928.523.584	3.393.711.967	0.003816675	0.143400383	0.037404033	0.056132642	0.084621264	0.74076688
X9445230028_R02C02	9445230028_R02C02	9445230028	R02C02	450K	2013234	Netherlands	NO	LQ0089-001	male	male	0	control	0	Blood WB	4.373.598.847	4.716.042.286	3.121.797.714	4.311.043.916	3.732.483.305	-1.290.151.473	-0.762441765	FALSE	0.530168861	0.169873893	0.677148289	-7.005.781.562	1.692.876.029	1.103.956.355	1.787.700.937	182.018.545	0.068393096	0.143368202	0.000846594	0.051496387	0.074184656	0.752681873
X9445230028_R03C01	9445230028_R03C01	9445230028	R03C01	450K	2013234	Netherlands	NO	LQ0359-001	male	male	0	control	0	Blood WB	5.532.282.678	6.084.042.965	4.781.180.802	4.899.371.286	6.082.247.559	-8.268.524.275	-6.795.786.331	FALSE	1.020.739.534	1.442.286.994	0.008561954	-9.068.563.353	1.901.274.205	9.173.110.645	221.640.936	-7.656.462.087	0.056725799	0.120223634	0.053624474	0.04073539	0.054701184	0.748286394
X9445230028_R03C02	9445230028_R03C02	9445230028	R03C02	450K	2013234	Netherlands	NO	LQ0199-001	female	female	1	control	0	Blood WB	3.104.517.005	3.332.277.526	3.319.992.791	3.231.394.468	2.685.506.801	1.327.798.633	0.921060009	FALSE	0.311586946	0.185171255	1.428.875.026	0.456807047	1.622.212.908	506.541.474	2.323.098.756	2.942.393.016	0.047249596	0.179472353	0.030317354	0.0470009	0.067761487	0.699336453
X9445230028_R04C01	9445230028_R04C01	9445230028	R04C01	450K	2013234	Netherlands	NO	GK0254-004	male	male	0	case	1	Blood WB	2.574.457.483	3.154.950.396	1.146.961.622	1.937.162.917	6.466.226.068	-1.518.796.918	-690.780.661	FALSE	1.100.904.425	1.465.911.713	1.015.557.195	-462.861.976	1.481.114.559	4.241.343.571	3.025.669.344	3.664.035.029	0.136038756	0.209351443	0	0.096847358	0.022833184	0.64765873
X9445230028_R04C02	9445230028_R04C02	9445230028	R04C02	450K	2013234	Netherlands	NO	GK3392-001	male	male	0	case	1	Blood WB	2.936.135.494	3.369.243.338	2.280.233.672	3.730.043.624	4.783.556.129	-7.186.863.525	758.155.763	FALSE	0.749605981	1.589.848.932	0.168654201	9.103.830.088	210.110.411	9.533.256.645	2.198.703.246	2.676.725.903	0	0.077010724	0.000616561	0.0189523	0.045581122	0.921682292
X9445230028_R05C01	9445230028_R05C01	9445230028	R05C01	450K	2013234	Netherlands	NO	GK3343-003	female	female	1	case	1	Blood WB	1.868.897.881	1.704.030.807	4.739.925.623	1.506.962.129	-0.972072359	-1.526.302.607	-4.276.156.656	FALSE	0.452022027	0.910905142	1.026.666.064	-1.847.173.736	1.461.158.274	7.662.766.724	2.773.505.996	3.214.513.886	0.021267212	0.202818205	0.000132199	0.052447559	0.069105112	0.725910244
X9445230028_R05C02	9445230028_R05C02	9445230028	R05C02	450K	2013234	Netherlands	NO	SC2040-205	female	female	1	case	1	Blood WB	4.992.366.677	4.335.055.261	420.249.789	4.857.783.526	-6.078.026.269	-8.812.840.537	-1.703.099.006	FALSE	1.518.014.601	0.368255501	0.072000102	1.396.378.176	1.809.198.183	9.592.368.831	2.790.368.998	365.235.485	0.007313101	0.12228204	0	0.037664496	0.06053165	0.841561853
X9445230028_R06C01	9445230028_R06C01	9445230028	R06C01	450K	2013234	Netherlands	NO	LQ0426-001	male	male	0	control	0	Blood WB	4.204.335.755	4.312.984.455	2.786.418.006	4.372.916.892	1.784.065.176	-1.555.770.618	1.044.833.275	FALSE	0.123388993	0.211274641	1.070.280.479	-108.974.409	152.886.107	7.584.808.153	2.374.894.562	-7.561.310.452	0.006998651	0.121037262	0.014228401	0.060365557	0.105337948	0.767431742
X9445230028_R06C02	9445230028_R06C02	9445230028	R06C02	450K	2013234	Netherlands	NO	SC4145-201	female	female	1	case	1	Blood WB	3.663.658.588	3.241.450.562	3.312.127.326	3.834.276.662	-3.690.693.598	-4.767.395.321	1.144.374.582	FALSE	1.019.600.604	0.232267585	0.526749938	0.517467369	2.088.199.361	5.919.751.819	1.952.847.406	1.914.036.443	-1.68E-17	0.06055744	0	0.031491909	0.047487808	0.930239335
X9445230029_R01C01	9445230029_R01C01	9445230029	R01C01	450K	2013234	Netherlands	NO	SC4188-201	male	male	0	case	1	Blood WB	4.884.766.785	488.546.122	4.002.952.204	4.439.817.346	-0.417220736	-7.774.623.096	-4.833.750.416	FALSE	0.3361832	1.028.499.886	0.081662276	8.337.880.807	1.788.557.479	1.532.151.284	1.139.604.106	1.239.346.463	0.034045983	0.119669487	0.015491631	0.035692202	0.054242845	0.792258941
X9445230029_R01C02	9445230029_R01C02	9445230029	R01C02	450K	2013234	Netherlands	NO	SC4255-201	female	female	1	case	1	Blood WB	3.794.530.722	3.067.220.828	2.103.492.382	3.284.097.943	-7.848.628.929	-155.625.419	-5.444.426.167	FALSE	1.887.671.148	1.157.289.451	1.070.996.194	-1.823.822.977	1.663.725.552	5.867.937.939	286.101.767	4.001.375.854	0.072184835	0.189424143	0	0.050841075	0.031028741	0.72053709
X9445230029_R02C01	9445230029_R02C01	9445230029	R02C01	450K	2013234	Netherlands	NO	SC4008-201	male	male	0	case	1	Blood WB	2.433.455.079	2.545.871.981	2.145.355.562	3.154.179.749	0.767317192	-0.697893044	7.511.182.703	FALSE	0.08888198	1.575.007.085	1.129.060.566	-5.984.425.322	1.906.241.943	6.289.878.288	1.529.345.401	1.309.756.217	0.004417656	0.222599382	0.039557913	0.065224985	0	0.747245201
X9445230029_R03C01	9445230029_R03C01	9445230029	R03C01	450K	2013234	Netherlands	NO	GK0195-004	male	male	0	case	1	Blood WB	2.160.485.377	1.729.331.078	386.625.443	2.613.477.614	-4.340.541.813	-1.616.822.587	45.800.165	FALSE	1.155.272.289	0.956833494	1.160.641.037	-4.404.508.166	1.665.154.963	1.901.252.715	1.934.693.173	3.051.098.281	0.057496029	0.183785967	0.030451538	0.101366939	0.099677843	0.641940969
X9445230029_R03C02	9445230029_R03C02	9445230029	R03C02	450K	2013234	Netherlands	NO	GK0387-003	male	male	0	case	1	Blood WB	344.949.376	4.077.037.683	305.258.953	4.041.665.333	6.420.494.769	-2.824.509.865	5.834.974.412	FALSE	1.091.356.899	1.221.500.109	0.814308583	0.726520158	2.014.553.314	3.298.218.697	2.167.350.864	264.008.236	0.02668954	0.167946093	0.021444908	0.055405786	0.077437226	0.738551492
X9445230029_R04C01	9445230029_R04C01	9445230029	R04C01	450K	2013234	Netherlands	NO	LQ0357-001	male	male	0	control	0	Blood WB	2.898.352.325	3.026.104.354	1.966.632.159	2.686.180.957	1.053.075.082	-642.866.059	-168.017.882	FALSE	0.029223042	0.363421707	0.280872762	435.032.723	2.183.666.329	114.424.238	2.339.237.719	350.754.669	0.049577153	0.141614685	0.025649377	0.062327908	0.051963277	0.764125541
X9445230029_R04C02	9445230029_R04C02	9445230029	R04C02	450K	2013234	Netherlands	NO	SC4309-201	male	male	0	case	1	Blood WB	3.134.086.441	3.120.574.948	1.285.507.178	3.044.265.001	-0.151831061	-1.683.042.394	-0.783508875	FALSE	0.280776625	0.174316879	1.258.650.304	1.009.515.603	1.654.309.931	8.844.418.324	1.598.890.385	4.098.924.973	0	0.180419783	0.059971776	0.071678992	0.006655049	0.757329161
X9445230029_R05C01	9445230029_R05C01	9445230029	R05C01	450K	2013234	Netherlands	NO	GK1246-003	male	male	0	case	1	Blood WB	3.915.820.169	4.367.602.921	3.750.750.636	4.395.181.679	4.676.406.313	-0.453729969	4.754.572.364	FALSE	0.72723584	0.993646768	1.165.198.159	-113.826.409	181.754.865	4.494.841.331	2.300.972.248	4.252.613.499	-3.24E-18	0.091686397	0	0.007773143	0.002588869	0.961425866
X9445230029_R05C02	9445230029_R05C02	9445230029	R05C02	450K	2013234	Netherlands	NO	SC4151-201	male	male	0	case	1	Blood WB	413.512.682	4.290.519.216	4.318.274.297	4.466.112.914	1.851.143.546	2.114.540.215	3.101.108.849	FALSE	0.13739324	0.644936593	1.545.317.477	-1.738.182.711	2.153.823.029	540.349.677	2.942.682.055	4.220.899.101	-2.39E-17	1.02E-19	1.05E-18	0	0.040160551	0.991644511
X9445230029_R06C01	9445230029_R06C01	9445230029	R06C01	450K	2013234	Netherlands	NO	LQ0432-001	male	male	0	control	0	Blood WB	3.876.334.047	3.281.186.245	3.085.953.449	3.473.654.266	-5.813.672.817	-6.259.448.068	-3.918.420.034	FALSE	1.462.824.362	0.835459631	0.305917225	-4.009.859.951	1.992.851.112	3.759.894.063	2.784.153.251	3.457.161.476	0.052645092	0.127260398	0.007838408	0.034542508	0.018814486	0.841824815
X9445230029_R06C02	9445230029_R06C02	9445230029	R06C02	450K	2013234	Netherlands	NO	LQ0268-001	male	male	0	control	0	Blood WB	1.992.377.656	2.269.784.818	7.445.777.665	2.302.194.335	2.779.542.229	-106.652.446	3.394.241.502	FALSE	0.331219139	0.706757333	0.34616696	-149.884.848	205.371.998	6.696.043.927	3.207.855.424	1.025.508.353	0.05813809	0.061709838	0.042860077	0.027470913	0.033617153	0.855440815
X9445230061_R01C01	9445230061_R01C01	9445230061	R01C01	450K	2013234	Netherlands	NO	GK1003-001	male	male	0	case	1	Blood WB	2.422.777.227	2.759.695.624	1.559.567.783	2.343.296.116	3.050.358.279	-8.804.896.841	-1.877.731.567	FALSE	0.387758603	0.405084951	0.070824388	4.015.757.085	0.747812313	2.238.165.718	172.832.442	2.412.250.226	0.000226006	0.253964877	0.036658857	0.021448379	0.028116019	0.613665472
X9445230061_R01C02	9445230061_R01C02	9445230061	R01C02	450K	2013234	Netherlands	NO	GK0004-005	male	male	0	case	1	Blood WB	25	2.253.701.904	140.246.063	2.951.659.851	-2.815.329.088	-1.113.494.691	3.553.114.815	FALSE	0.836846885	0.740263208	0.415685707	4.100.908.568	1.602.724.396	1.397.435.604	1.852.363.238	149.118.366	0	0.116214545	0.030643162	0.005079987	0.061060774	0.744698518
X9445230061_R02C01	9445230061_R02C01	9445230061	R02C01	450K	2013234	Netherlands	NO	LQ0099-001	male	male	0	control	0	Blood WB	43	4.068.732.217	3.590.626.752	4.584.250.024	-2.654.755.701	-6.976.602.298	1.909.478.104	FALSE	0.803323269	0.393625474	0.199774118	5.817.550.576	1.573.064.213	1.333.748.505	1.844.974.679	9.771.513.142	-1.89E-17	0.063575732	-3.47E-18	0.009151876	0.066247746	0.836263662
X9445230061_R02C02	9445230061_R02C02	9445230061	R02C02	450K	2013234	Netherlands	NO	LQ0198-001	male	male	0	control	0	Blood WB	28.715.208	3.489.011.385	1.992.323.172	3.372.436.809	579.296.011	-8.781.250.798	4.102.657.834	FALSE	0.960343714	0.856160075	0.067324632	-5.283.392.974	1.527.005.982	1.016.472.936	2.639.377.692	2.670.061.789	0.002615227	0.211465339	0.041950639	0.072280903	0.09423466	0.581922523
X9445230061_R03C01	9445230061_R03C01	9445230061	R03C01	450K	2013234	Netherlands	NO	LQ0159-001	female	female	1	control	0	Blood WB	5.550.352.889	4.980.528.589	4.304.215.149	5.293.399.603	-6.020.923.001	-1.262.588.365	-3.638.328.172	FALSE	15.060.929	0.776389152	0.636353243	899.388.716	1.735.198.729	1.734.689.746	2.211.293.221	245.227.563	-9.24E-18	0.110185798	-9.68E-19	0	0.101656429	0.693701817
X9445230061_R03C02	9445230061_R03C02	9445230061	R03C02	450K	2013234	Netherlands	NO	LQ0402-001	male	male	0	control	0	Blood WB	4.127.948.045	5.180.586.943	3.874.066.386	4.774.006.089	1.014.159.149	-2.533.271.445	5.574.629.022	FALSE	1.868.226.714	1.166.594.098	0.857413607	-1.039.994.712	1.712.200.791	8.492.631.264	2.086.068.873	-5.852.422.087	1.11E-18	0.134278758	0.01566995	0	0.091235671	0.731277593
X9445230061_R04C01	9445230061_R04C01	9445230061	R04C01	450K	2013234	Netherlands	NO	SC4093-201	male	male	0	case	1	Blood WB	2.279.584.495	1.691.830.324	7.432.269.367	2.221.916.852	-6.184.170.518	-1.540.759.421	-1.584.120.516	FALSE	1.540.174.806	0.343163318	1.048.063.012	-1.461.809.098	1.193.589.603	1.009.621.001	2.514.469.302	1.445.654.935	5.64E-20	0.117521006	-1.66E-18	0	0.076318336	0.743815821
X9445230061_R04C02	9445230061_R04C02	9445230061	R04C02	450K	2013234	Netherlands	NO	SC7002-003	female	female	1	case	1	Blood WB	5.474.786.552	5.907.860.707	4.349.532.471	5.696.928.264	3.959.378.119	-1.113.691.526	1.338.006.366	FALSE	0.577538694	0.27310391	0.415977035	-4.002.380.558	1.688.860.977	1.064.338.805	1.586.872.454	3.603.650.718	0.075383275	0.202784074	0	0.058693838	0.064249569	0.610191165
X9445230061_R05C01	9445230061_R05C01	9445230061	R05C01	450K	2013234	Netherlands	NO	GK0110-001	male	male	0	case	1	Blood WB	2.067.943.993	1.944.943.991	1.646.100.159	3.425.959.655	-1.506.801.648	-4.608.050.416	1.250.977.919	FALSE	0.563659825	2.629.195.121	0.550333935	-1.105.550.577	1.409.639.903	1.130.027.626	2.872.422.343	9.134.742.562	2.83E-19	0.05842117	0.04614064	0	0.088780455	0.721295878
X9445230061_R05C02	9445230061_R05C02	9445230061	R05C02	450K	2013234	Netherlands	NO	GK0338-003	male	male	0	case	1	Blood WB	3.720.546.925	4.484.402.585	2.984.376.731	3.885.832.615	7.360.042.942	-7.894.313.302	0.565712731	FALSE	1.287.510.526	0.110229649	0.063947411	8.278.556.054	1.603.339.194	1.155.534.013	9.568.082.995	3.509.142.489	0	0.187901291	-1.64E-18	1.34E-19	0.06774965	0.685906602
X9445230061_R06C01	9445230061_R06C01	9445230061	R06C01	450K	2013234	Netherlands	NO	SC2033-205	male	male	0	case	1	Blood WB	4.110.759.414	3.800.766.332	2.862.324.453	4.073.293.758	-3.378.613.647	-126.832.887	-1.396.689.887	FALSE	0.954446293	0.303634796	0.644849534	-7.183.856.071	1.301.980.707	1.030.306.611	1.877.595.172	6.815.502.979	0	0.093699276	0.007761636	0.017233109	0.05920555	0.783380153
X9445230061_R06C02	9445230061_R06C02	9445230061	R06C02	450K	2013234	Netherlands	NO	SC6004-004	female	female	1	case	1	Blood WB	3.102.600.468	2.735.262.633	1.948.621.793	3.125.861.627	-3.961.574.901	-119.079.386	-0.793833276	FALSE	1.076.153.691	0.176494262	0.530093091	-0.003193398	1.547.043.597	1.025.190.141	2.464.200.117	282.755.754	-4.96E-17	0.040889288	-2.25E-18	0	0.037174282	0.859535882
X9445230063_R01C01	9445230063_R01C01	9445230063	R01C01	450K	2013234	Netherlands	NO	LQ0075-001	male	male	0	control	0	Blood WB	4.158.672.853	4.642.557.682	3.197.611.523	4.364.879.212	4.906.474.261	-1.032.061.984	1.077.782.393	FALSE	0.775268143	0.218223505	0.29516044	334.523.792	1.788.722.884	5.675.321.383	2.420.031.174	4.369.355.752	0.073789063	0.233858763	0.044880132	0.128937149	0.093308603	0.530343221
X9445230063_R01C02	9445230063_R01C02	9445230063	R01C02	450K	2013234	Netherlands	NO	SC4177-201	male	male	0	case	1	Blood WB	5.497.237.421	5.701.975.208	4.613.591.378	5.923.803.228	2.221.537.492	-9.546.631.062	3.312.721.576	FALSE	0.214722022	0.689565041	0.18060548	8.004.195.909	1.475.715.188	1.082.733.961	1.464.608.602	2.682.437.771	0.075145238	0.160621806	0.028249148	0.053567706	0.107008185	0.64275779
X9445230063_R02C02	9445230063_R02C02	9445230063	R02C02	450K	2013234	Netherlands	NO	LQ0064-001	male	male	0	control	0	Blood WB	4.648.211.296	4.879.865.982	4.249.883.208	4.858.168.866	1.889.181.247	-3.540.723.315	2.598.914.575	FALSE	0.145334539	0.539025424	0.708304717	-110.004.374	1.713.794.487	2.135.583.195	2.484.530.733	1.014.851.708	0	0.121309733	0.089326041	0.029864054	0.109853103	0.745753816
X9445230063_R03C01	9445230063_R03C01	9445230063	R03C01	450K	2013234	Netherlands	NO	LQ0104-001	male	male	0	control	0	Blood WB	2.580.480.887	3.256.540.423	2.124.422.428	210.982.269	6.354.023.758	-3.884.370.049	-3.870.564.855	FALSE	1.077.479.452	0.825367127	0.657442949	-7.733.252.486	1.709.806.821	3.134.996.258	2.723.522.876	4.123.464.636	0.102865925	0.138634713	0.074688721	0.072697982	0.080028147	0.648620574
X9445230063_R03C02	9445230063_R03C02	9445230063	R03C02	450K	2013234	Netherlands	NO	LQ0093-001	male	male	0	control	0	Blood WB	3.153.799.399	3.491.538.883	2.330.283.061	3.762.741.973	3.140.604.921	-75.516.655	6.986.069.048	FALSE	0.406599793	1.464.262.292	0.114661331	-517.164.623	1.901.161.997	7.152.963.182	2.431.158.473	2.432.644.211	0.051919133	0.148433184	0.024727307	0.026937976	0.057760982	0.772611576
X9445230063_R04C01	9445230063_R04C01	9445230063	R04C01	450K	2013234	Netherlands	NO	LQ0143-001	male	male	0	control	0	Blood WB	216.650.878	1.810.898.248	-1.799.093.396	1.946.193.179	-4.066.811.732	-2.289.205.542	-1.545.241.393	FALSE	109.812.445	0.334963835	2.155.807.947	-2.999.855.872	2.203.662.344	2.783.528.973	3.213.811.016	358.307.083	0.131402649	0.298610155	0.086004213	0.103049247	0.082849401	0.418659907
X9445230063_R04C02	9445230063_R04C02	9445230063	R04C02	450K	2013234	Netherlands	NO	LQ0371-001	male	male	0	control	0	Blood WB	4.161.624.348	4.401.398.762	262.291.771	3.948.282.445	158.843.494	-147.572.669	-1.482.429.792	FALSE	0.082546403	0.321717069	0.951810687	3.181.054.183	1.567.925.645	6.272.810.247	258.320.598	3.750.185.018	0.03289724	0.187699852	0.1882856	0.060949709	0.111335698	0.529645433
X9445230063_R05C01	9445230063_R05C01	9445230063	R05C01	450K	2013234	Netherlands	NO	SC2036-202	male	male	0	case	1	Blood WB	30.251.778	2.948.911.406	2.834.422.448	3.104.591.694	-0.608804743	-1.334.487.453	1.650.362.418	FALSE	0.376181041	0.338978804	1.034.840.794	1.059.078.071	1.367.601.343	4.175.923.004	2.554.516.393	239.086.163	0.040054463	0.167380565	0	0.043078923	0.015126489	0.788765749
X9445230063_R05C02	9445230063_R05C02	9445230063	R05C02	450K	2013234	Netherlands	NO	LQ0423-001	male	male	0	control	0	Blood WB	3.702.202.923	3.980.895.529	2.481.207.074	3.979.259.121	245.472.019	-1.165.795.444	3.452.921.777	FALSE	0.263404605	0.719132816	0.493093944	-5.667.478.359	2.099.458.306	5.333.301.505	2.421.432.694	2.033.300.078	0.029815009	0.068969382	0	0.010718556	0.047526865	0.900507973
X9445230063_R06C01	9445230063_R06C01	9445230063	R06C01	450K	2013234	Netherlands	NO	LQ0444-001	male	male	0	control	0	Blood WB	1.927.489.172	2.009.941.013	8.356.453.267	1.295.701.199	0.67647644	-1.058.379.071	-5.888.390.384	FALSE	0.107847205	1.250.920.087	0.334111299	-6.570.016.372	1.427.912.833	6.772.152.657	2.636.684.191	3.304.087.713	0.03403196	0.222738224	0.056354036	0.072664873	0.078849785	0.636223148
X9445230063_R06C02	9445230063_R06C02	9445230063	R06C02	450K	2013234	Netherlands	NO	SC4061-201	male	male	0	case	1	Blood WB	5.806.073.754	6.176.289.583	4.569.239.645	560.349.926	3.460.780.217	-1.156.190.175	-0.956557172	FALSE	0.473444205	0.210812212	0.478877571	-1.411.814.275	1.759.352.812	3.544.122.809	2.279.548.957	2.547.320.748	0.040068419	0.097608283	0.015041874	0.033047002	0.033646006	0.857934702
X9445230082_R01C01	9445230082_R01C01	9445230082	R01C01	450K	2013234	Netherlands	NO	LQ0408-001	male	male	0	control	0	Blood WB	377.010.311	4.146.316.506	3.715.918.946	4.175.165.414	3.770.773.214	-0.166674972	4.583.868.318	FALSE	0.538162814	0.95764583	1.207.684.012	-6.989.515.241	126.982.707	1.077.686.335	2.011.098.655	2.500.967.367	0.109190097	0.184045396	0.048349557	0.117055433	0.107717292	0.530519734
X9445230082_R01C02	9445230082_R01C02	9445230082	R01C02	450K	2013234	Netherlands	NO	SC4029-203	female	female	1	case	1	Blood WB	4.432.190.137	3.519.983.859	3.799.228.382	3.933.005.152	-8.895.413.202	-6.244.745.625	-4.804.616.478	FALSE	2.106.212.929	1.022.355.631	0.308093274	-1.018.143.485	1.146.963.988	1.261.924.684	1.615.862.561	1.796.749.546	0.051133193	0.148197588	0.027798194	0.040439454	0.053062186	0.750120985
X9445230082_R02C01	9445230082_R02C01	9445230082	R02C01	450K	2013234	Netherlands	NO	LQ0449-001	male	male	0	control	0	Blood WB	3.664.419.755	4.220.822.946	3.197.449.323	3.963.299.909	5.415.930.318	-4.141.200.036	3.692.489.139	FALSE	0.881629537	0.769656808	0.619430578	-0.466790917	1.593.034.996	1.316.880.683	2.191.052.914	2.064.576.434	0.04775608	0.114077966	0.067857059	0.071828832	0.070927507	0.71785005
X9445230082_R03C01	9445230082_R03C01	9445230082	R03C01	450K	2013234	Netherlands	NO	GK1085-003	male	male	0	case	1	Blood WB	2.240.432.371	2.061.177.221	1.029.824.951	2.465.016.211	-1.845.326.816	-1.147.477.456	3.123.188.068	FALSE	0.634335221	0.64959303	0.465982227	-5.921.477.587	1.622.103.046	2.783.800.755	3.545.317.407	3.146.026.069	0.152674575	0.120470086	0.113394446	0.068140414	0.029704618	0.6321147
X9445230082_R03C02	9445230082_R03C02	9445230082	R03C02	450K	2013234	Netherlands	NO	SC8006-001	male	male	0	case	1	Blood WB	2.861.116.739	3.085.204.822	1.274.938.551	2.373.967.272	206.423.626	-1.558.978.754	-4.539.108.333	FALSE	0.181881549	0.966360811	1.075.028.712	-4.679.034.793	1.179.035.217	0.483574047	3.818.590.047	520.665.857	0.108174318	0.208704109	0	0.02876544	0.033403847	0.709443857
X9445230082_R04C01	9445230082_R04C01	9445230082	R04C01	450K	2013234	Netherlands	NO	LQ0015-001	male	male	0	control	0	Blood WB	4.587.429.677	4.904.038.581	3.718.640.309	5.016.472.466	2.586.971.189	-8.106.969.303	4.940.511.077	FALSE	0.291015231	1.032.860.649	0.032473054	-4.778.717.515	1.627.790.878	474.204.345	1.981.283.353	1.045.968.906	0.04384572	0.226568934	0.163606763	0.075034995	0.072923422	0.54572067
X9445230082_R04C02	9445230082_R04C02	9445230082	R04C02	450K	2013234	Netherlands	NO	SC4140-201	male	male	0	case	1	Blood WB	3.511.978.332	3.874.044.107	3.392.126.772	3.724.222.836	3.369.899.502	-0.864966187	2.519.935.428	FALSE	0.454470637	0.522368974	1.104.332.744	1.121.183.089	1.726.058.819	6.892.010.356	2.067.006.525	2.868.917.436	-6.92E-18	0.061672406	0	0.006977964	0.053139442	0.927159229
X9445230082_R05C01	9445230082_R05C01	9445230082	R05C01	450K	2013234	Netherlands	NO	LQ0382-001	male	male	0	control	0	Blood WB	4.293.925.644	3.755.888.106	2.619.266.587	4.473.354.156	-5.193.569.677	-1.612.635.641	2.726.994.709	FALSE	1.333.362.688	0.566037115	1.154.444.108	-5.093.894.342	0.702612956	2.902.276.297	2.586.082.468	3.358.131.594	0.11511314	0.346535164	0.035490696	0.091734476	0.091262281	0.421786065
X9445230082_R05C02	9445230082_R05C02	9445230082	R05C02	450K	2013234	Netherlands	NO	LQ0338-001	male	male	0	control	0	Blood WB	1.912.704.453	1.915.009.962	0.051349897	1.488.706.279	-0.126975519	-1.868.606.682	-3.733.310.846	FALSE	0.275587423	0.796420695	1.533.296.527	-6.322.540.357	1.391.155.219	-17.160.194	3.480.507.716	4.715.557.979	0.090910128	0.225953344	0.07113097	0.122069423	0.151717153	0.452394217
X9445230082_R06C02	9445230082_R06C02	9445230082	R06C02	450K	2013234	Netherlands	NO	LQ0028-001	male	male	0	control	0	Blood WB	4.826.175.495	4.624.420.536	3.917.707.397	461.722.189	-1.903.748.179	-8.509.225.575	-1.241.806.001	FALSE	0.646532108	0.27097028	0.027063275	-7.609.561.954	2.179.287.554	1.122.072.897	2.036.968.101	-4.041.306.941	0.041994151	0.079564941	0.037479633	0.037476521	0.097487215	0.782913057
X9445230090_R01C01	9445230090_R01C01	9445230090	R01C01	450K	2013234	Netherlands	NO	LQ0140-001	female	female	1	control	0	Blood WB	4.429.999.808	4.020.668.211	3.963.516.541	4.428.522.214	-3.584.261.242	-6.079.672.021	-1.865.223.909	FALSE	0.99738025	0.402447125	0.332525153	-1.119.630.045	1.614.603.828	9.416.244.257	1.577.341.114	2.543.185.017	-1.09E-17	0.087356806	-1.56E-19	0	0.078659366	0.802495454
X9445230090_R01C02	9445230090_R01C02	9445230090	R01C02	450K	2013234	Netherlands	NO	LQ0413-001	male	male	0	control	0	Blood WB	3.865.929.986	4.331.929.847	4.259.812.847	4.523.301.538	5.080.292.668	2.538.781.316	4.717.882.495	FALSE	0.811556981	0.985908992	1.608.107.692	-4.371.040.459	1.616.324.571	1.084.017.017	1.676.852.467	1.788.063.389	1.14E-19	0.133867016	0.068416064	0	0.107930329	0.659754747
X9445230090_R02C01	9445230090_R02C01	9445230090	R02C01	450K	2013234	Netherlands	NO	LQ0218-001	female	female	1	control	0	Blood WB	5.058.350.327	5.736.457.901	5.162.369.363	5.766.848.086	7.140.195.795	-0.367951434	5.199.562.537	FALSE	1.241.612.064	1.087.493.774	1.177.893.894	-1.208.147.263	1.558.291.357	1.351.236.523	1.996.546.968	1.448.201.329	-1.66E-17	0.06350467	-6.43E-19	0	0.031720901	0.853739285
X9445230090_R02C02	9445230090_R02C02	9445230090	R02C02	450K	2013234	Netherlands	NO	GK0009-001	female	female	1	case	1	Blood WB	246.932.171	2.592.145.906	1.683.648.454	2.384.535.079	163.323.173	-927.358.283	-2.732.003.886	FALSE	0.091898827	0.585248254	0.140192712	-7.819.126.167	1.352.182.206	6.801.122.133	1.650.126.737	3.226.084.491	-2.33E-20	0.171272029	-1.18E-18	-3.36E-20	0	0.79457238
X9445230090_R03C01	9445230090_R03C01	9445230090	R03C01	450K	2013234	Netherlands	NO	LQ0403-001	male	male	0	control	0	Blood WB	354.860.613	3.945.492.554	2.613.469.935	3.840.954.578	4.357.633.862	-1.069.572.235	1.137.078.317	FALSE	0.660684306	0.230728826	0.350677851	-1.329.857.738	155.240.551	9.326.675.754	1.915.379.305	3.912.458.457	0.014138396	0.151400256	0.050433963	0.020449882	0.119008316	0.635377877
X9445230090_R03C02	9445230090_R03C02	9445230090	R03C02	450K	2013234	Netherlands	NO	LQ0417-001	male	male	0	control	0	Blood WB	3.284.945.324	3.434.102.955	2.747.679.262	3.905.075.234	1.813.125.493	-680.424.154	4.271.592.595	FALSE	0.129456044	0.891787877	0.225284539	-424.492.223	1.585.834.535	5.138.198.252	2.208.111.021	8.985.198.254	0	0.111381776	0.013334681	0.003097486	0.073546721	0.763159115
X9445230090_R04C01	9445230090_R04C01	9445230090	R04C01	450K	2013234	Netherlands	NO	GK2176-003	male	male	0	case	1	Blood WB	2.224.278.697	2.856.033.686	216.569.111	2.869.160.633	6.621.370.368	-1.854.879.878	4.743.827.973	FALSE	1.133.294.586	0.99138081	0.957819609	-9.386.461.286	1.626.710.422	106.024.882	2.205.291.114	1.206.763.004	8.83E-20	0.094627195	0.014870603	0	0.080987149	0.798864862
X9445230090_R04C02	9445230090_R04C02	9445230090	R04C02	450K	2013234	Netherlands	NO	LQ0131-001	male	male	0	control	0	Blood WB	2.903.554.356	2.983.240.132	2.276.085.184	29.927.363	1.012.511.236	-7.666.517.552	-1.013.040.025	FALSE	0.037691735	0.222724266	0.097662542	-8.170.490.352	1.645.751.276	2.005.674.735	2.191.588.448	-1.723.578.314	0.061458083	0.134116205	0.069146428	0.027388888	0.080071715	0.628616476
X9445230090_R05C01	9445230090_R05C01	9445230090	R05C01	450K	2013234	Netherlands	NO	LQ0139-001	male	male	0	control	0	Blood WB	3.682.489.966	3.553.403.338	2.692.136.853	3.281.476.259	-11.413.354	-1.121.162.198	-5.816.149.772	FALSE	0.487359821	1.235.684.772	0.427034075	-1.344.438.329	1.758.620.194	7.508.839.206	2.462.802.029	160.140.192	0.038011843	0.127969101	0.057624599	0.043993108	0.097970193	0.668944122
X9445230090_R05C02	9445230090_R05C02	9445230090	R05C02	450K	2013234	Netherlands	NO	GK3095-001	male	male	0	case	1	Blood WB	3.515.477.409	4.534.451.526	3.788.959.667	441.678.741	1.041.075.218	1.451.425.944	7.263.204.905	FALSE	1.924.420.583	1.522.709.359	1.447.172.606	1.330.750.053	1.390.228.823	9.251.957.723	1.716.807.366	3.784.401.434	0.025391184	0.16148972	0	0.009216955	0.029958132	0.770627328
X9445230090_R06C01	9445230090_R06C01	9445230090	R06C01	450K	2013234	Netherlands	NO	LQ0289-001	male	male	0	control	0	Blood WB	3.105.338.378	267.493.758	1.446.166.172	3.314.784.139	-3.902.374.835	-1.796.401.251	0.272356347	FALSE	1.063.794.232	0.048361724	1.426.428.179	-5.930.211.791	1.548.980.412	5.981.595.325	2.813.123.261	2.511.911.347	0.021180657	0.148020653	0	0.013009143	0.070054868	0.706543241
X9445230090_R06C02	9445230090_R06C02	9445230090	R06C02	450K	2013234	Netherlands	NO	GK1216-001	male	male	0	case	1	Blood WB	3.323.549.866	3.695.460.498	1.571.971.727	3.321.233.457	4.099.968.453	-188.652.878	-1.819.193.239	FALSE	0.60689036	0.392739404	1.559.822.302	-1.245.246.025	0.968610371	0.457571891	2.656.132.735	289.621.242	0.045511959	0.261022452	0.057180945	0.063511313	0.051081328	0.535310561
X9445230094_R01C01	9445230094_R01C01	9445230094	R01C01	450K	2013234	Netherlands	NO	LQ0010-001	male	male	0	control	0	Blood WB	2.539.959.807	3.057.362.166	1.638.332.368	2.715.435.292	5.731.650.195	-1.059.639.912	-0.315097458	FALSE	0.947543772	0.075530407	0.335977419	-5.618.679.744	1.179.228.406	9.338.800.047	2.376.258.865	1.723.806.454	0	0.203474061	0.030988628	0.005733675	0.090542793	0.556222258
X9445230094_R01C02	9445230094_R01C02	9445230094	R01C02	450K	2013234	Netherlands	NO	LQ0374-001	male	male	0	control	0	Blood WB	2.908.756.386	276.774.412	2.200.604.402	3.548.445.083	-0.88120062	-8.663.368.444	431.608.808	FALSE	0.433050332	0.901171833	0.04987734	-1.045.851.194	1.093.447.297	1.625.027.272	3.078.956.924	57.205.004	0.044783111	0.211354484	0.118629704	0	0.114613785	0.434582852
X9445230094_R02C01	9445230094_R02C01	9445230094	R02C01	450K	2013234	Netherlands	NO	GK0281-003	male	male	0	case	1	Blood WB	3.108.897.662	3.903.107.016	2.020.571.354	3.214.528.781	8.286.224.077	-1.239.543.022	-0.980693783	FALSE	1.480.873.456	0.215902547	0.602244761	-686.369.366	1.244.589.049	8.254.872.016	2.354.782.719	22.147.582	0	0.241215948	2.00E-19	0.012400612	0.103599664	0.616289209
X9445230094_R02C02	9445230094_R02C02	9445230094	R02C02	450K	2013234	Netherlands	NO	SC4116-201	male	male	0	case	1	Blood WB	3.174.333.729	3.725.702.544	359.263.463	4.018.747.898	5.806.797.523	2.671.278.085	6.392.630.961	FALSE	0.963232612	1.339.108.095	1.627.718.005	2.940.926.179	1.679.227.771	1.011.355.548	1.797.751.375	1.517.436.237	-3.36E-17	0.022530511	-3.20E-18	0	0.027802684	0.914401886
X9445230094_R03C01	9445230094_R03C01	9445230094	R03C01	450K	2013234	Netherlands	NO	SC2055-202	male	male	0	case	1	Blood WB	2.409.635.256	2.522.366.406	1.247.595.648	3.070.411.719	1.384.983.186	-1.309.904.367	459.254.747	FALSE	0.040070881	0.959476235	0.70638375	-1.442.368.312	1.550.981.563	1.006.979.886	1.849.816.438	2.211.102.236	0.117298235	0.153547951	0.029306074	0.020071004	0.070862639	0.597126126
X9445230094_R03C02	9445230094_R03C02	9445230094	R03C02	450K	2013234	Netherlands	NO	LQ0012-001	male	male	0	control	0	Blood WB	39	3.906.214.973	2.968.653.772	4.082.729.311	0.49350239	-1.079.897.816	-0.146160019	FALSE	0.146047507	0.039902041	0.365960326	-3.288.660.894	1.787.653.921	1.006.593.186	1.947.536.756	-1.137.767.781	-2.44E-18	0.121116153	-4.34E-19	0.028661844	0.071141538	0.726674231
X9445230094_R04C01	9445230094_R04C01	9445230094	R04C01	450K	2013234	Netherlands	NO	LQ0261-001	male	male	0	control	0	Blood WB	2.342.830.233	1.751.504.779	1.785.350.751	2.326.736.028	-5.569.164.525	-7.057.424.255	-2.156.177.061	FALSE	1.411.777.285	0.463808216	0.187811986	-1.127.259.777	161.700.361	1.198.474.874	2.265.351.731	1.044.278.644	9.18E-20	0.020074596	-1.61E-18	-3.47E-18	0.118778478	0.798966134
X9445230094_R04C02	9445230094_R04C02	9445230094	R04C02	450K	2013234	Netherlands	NO	SC4023-201	female	female	1	case	1	Blood WB	4.259.427.968	4.357.170.637	3.770.199.232	4.725.413.447	1.517.294.292	-6.424.806.315	2.652.078.474	FALSE	0.067694056	0.550237521	0.281443217	-0.071138217	1.293.414.728	2.316.045.157	7.662.064.219	3.441.786.251	0	0.235310662	0.01096972	0.002554984	0.079139143	0.585792316
X9445230094_R05C01	9445230094_R05C01	9445230094	R05C01	450K	2013234	Netherlands	NO	LQ0466-001	male	male	0	control	0	Blood WB	3.895.773.213	3.619.668.005	3.225.341.031	3.593.537.217	-2.382.975.985	-8.184.657.107	-5.004.276.282	FALSE	0.746582616	1.064.463.246	0.020974795	-5.586.173.933	1.252.071.924	1.619.004.523	1.435.524.136	2.849.675.683	0.010174899	0.155756487	0.090853281	0	0.061707046	0.578079022
X9445230094_R05C02	9445230094_R05C02	9445230094	R05C02	450K	2013234	Netherlands	NO	LQ0197-001	male	male	0	control	0	Blood WB	4.761.013.219	438.411.089	3.967.764.318	5.033.098.598	-3.464.898.973	-9.446.800.516	0.668957597	FALSE	0.972460462	0.132003661	0.165829963	-3.632.782.053	1.158.376.764	1.137.955.618	1.463.579.455	3.190.907.555	0.015759466	0.275018932	0.013576094	0.029661801	0.080294826	0.549147624
X9445230094_R06C01	9445230094_R06C01	9445230094	R06C01	450K	2013234	Netherlands	NO	SC4112-201	male	male	0	case	1	Blood WB	3.354.000.882	3.074.539.183	2.279.220.608	3.947.796.198	-2.412.989.563	-1.228.308.689	387.936.263	FALSE	0.752848683	0.80906783	0.585617277	7.392.821.133	1.133.826.489	1.247.380.489	1.637.085.628	330.972.759	-1.73E-18	0.260122469	5.45E-19	0.0116976	0.04281681	0.643366693
X9445230094_R06C02	9445230094_R06C02	9445230094	R06C02	450K	2013234	Netherlands	NO	LQ0041-001	male	male	0	control	0	Blood WB	2.845.236.857	2.399.609.041	5.770.237.609	3.064.310.403	-4.130.562.569	-2.429.714.596	0.002790845	FALSE	1.111.433.994	0.008488779	2.363.769.733	-6.529.914.773	1.163.241.068	-0.519461321	3.119.407.745	2.896.367.033	0.124537776	0.323282258	0	0.073206968	0.068130754	0.39501616
X9445230097_R01C02	9445230097_R01C02	9445230097	R01C02	450K	2013234	Netherlands	NO	SC4246-201	male	male	0	case	1	Blood WB	5.075.051.582	420.538.767	3.734.873.996	4.376.966.341	-8.157.696.559	-1.272.174.627	-5.859.186.199	FALSE	1.952.196.563	1.244.761.017	0.650541484	1.266.145.348	1.312.464.027	272.301.918	2.404.108.251	2.907.650.122	0.050739545	0.183333322	0.033016359	0.071067407	0.072440168	0.666208797
X9445230097_R02C01	9445230097_R02C01	9445230097	R02C01	450K	2013234	Netherlands	NO	SC4383-201	male	male	0	case	1	Blood WB	6.361.595.846	8.064.826.464	5.664.984.354	7.935.375.267	168.315.122	-625.591.726	1.668.287.443	FALSE	3.264.911.041	350.928.758	0.306439806	1.022.993.902	1.255.754.835	143.793.306	1.345.515.929	-1.245.247.815	0.283272944	0.095040475	0.278111581	0.079130829	0.106416844	0.279259441
X9445230097_R02C02	9445230097_R02C02	9445230097	R02C02	450K	2013234	Netherlands	NO	GK0068-001	female	female	1	case	1	Blood WB	3.089.184.705	2.576.782.113	126.553.632	2.497.265.655	-5.272.489.143	-1.754.453.713	-498.441.582	FALSE	1.349.839.054	1.060.274.738	1.364.343.319	-7.369.618.989	0.857188843	-3.624.995.704	4.376.599.688	7.333.651.926	0.048490258	0.473047672	0	0.096461203	0.012963362	0.491594154
X9445230097_R03C01	9445230097_R03C01	9445230097	R03C01	450K	2013234	Netherlands	NO	LQ0132-001	male	male	0	control	0	Blood WB	3.373.927.423	435.446.418	2.685.336.149	3.441.620.707	9.253.133.006	-6.621.414.435	0.887390075	FALSE	1.682.739.309	0.178070373	0.252344042	-7.011.758.563	1.686.831.471	6.917.708.596	269.939.162	1.466.075.427	0.115519603	0.169252003	0.050390475	0.05528352	0.047133455	0.649812645
X9445230097_R03C02	9445230097_R03C02	9445230097	R03C02	450K	2013234	Netherlands	NO	SC4125-202	male	male	0	case	1	Blood WB	2.627.299.161	3.014.530.895	1.518.121.839	2.780.455.493	3.473.187.962	-1.016.021.523	273.097.734	FALSE	0.476034625	0.56687704	0.271419599	6.201.521.249	1.776.243.712	5.600.046.734	246.446.207	3.985.451.149	0.088541893	0.158131745	0.040128495	0.085523942	0.037651746	0.698565747
X9445230097_R04C01	9445230097_R04C01	9445230097	R04C01	450K	2013234	Netherlands	NO	SC7016-007	female	female	1	case	1	Blood WB	2.860.021.575	3.932.209.117	2.006.472.074	3.226.844.084	1.000.978.729	-8.226.126.363	389.477.181	FALSE	1.840.709.368	0.812317577	0.014837098	-8.593.919.212	1.559.628.086	9.506.962.591	2.870.761.437	3.061.532.233	0.161821847	0.197850826	0.015727737	0.057411436	0.058265021	0.60161091
X9445230097_R04C02	9445230097_R04C02	9445230097	R04C02	450K	2013234	Netherlands	NO	LQ0070-001	male	male	0	control	0	Blood WB	3.132.169.904	3.722.525.108	2.901.810.137	3.779.812.595	5.286.435.775	-1.696.652.774	7.152.054.091	FALSE	0.854594389	1.499.268.008	0.981238164	-6.462.691.668	2.125.764.047	1.020.302.825	1.946.847.017	2.244.102.733	0.018849041	0.098481911	0.029403895	0.035466111	0.066326757	0.818678353
X9445230097_R05C01	9445230097_R05C01	9445230097	R05C01	450K	2013234	Netherlands	NO	LQ0106-001	male	male	0	control	0	Blood WB	2.952.015.376	2.605.512.811	1.320.487.451	275.345.013	-3.722.312.744	-1.623.447.299	-1.947.610.063	FALSE	1.026.201.873	0.419822102	1.170.446.006	-6.407.018.626	1.663.626.789	5.718.671.867	2.250.583.352	3.323.329.964	0.043475287	0.224220851	0.111042098	0.091295292	0.105891231	0.518315087
X9445230097_R05C02	9445230097_R05C02	9445230097	R05C02	450K	2013234	Netherlands	NO	SC2014-201	female	female	1	case	1	Blood WB	4.418.226.792	4.326.804.203	4.656.847.919	3.888.122.167	-1.341.029.961	2.894.183.723	-4.709.009.598	FALSE	0.529050937	1.002.192.445	166.070.937	6.774.214.372	1.903.456.926	6.158.155.419	1.639.274.023	4.839.270.636	0.013183212	0.178344732	0	0.084715291	0.038947129	0.77792487
X9445230097_R06C01	9445230097_R06C01	9445230097	R06C01	450K	2013234	Netherlands	NO	LQ0021-001	male	male	0	control	0	Blood WB	2.747.493.443	3.264.916.018	2.875.641.995	2.546.702.973	4.632.711.797	1.386.466.236	-2.019.912.298	FALSE	0.718113543	0.435070413	1.437.558.182	0.827530394	2.258.733.692	9.012.344.818	2.460.131.327	299.855.093	0.050152812	0.080780002	0.050215607	0.028704773	0.075939513	0.783778183
X9445230097_R06C02	9445230097_R06C02	9445230097	R06C02	450K	2013234	Netherlands	NO	GK3378-001	female	female	1	case	1	Blood WB	2.920.803.193	3.340.262.975	2.501.656.079	3.008.372.388	3.684.387.172	-400.391.695	0.989765389	FALSE	0.520127618	0.199661	0.639749294	-1.069.745.341	1.762.653.682	5.897.226.741	2.735.063.242	3.604.976.378	0.042646586	0.0755695	0.024207153	0.029275544	0.042748485	0.86716912
X9445230115_R01C01	9445230115_R01C01	9445230115	R01C01	450K	2013234	Netherlands	NO	SC4121-201	male	male	0	case	1	Blood WB	5.423.040.039	6.687.969.936	5.648.640.865	6.872.301.384	1.251.775.825	2.848.640.419	1.529.192.056	FALSE	2.364.309.556	321.593.985	1.653.968.689	1.586.620.676	1.680.303.889	8.686.411.966	1.814.369.968	3.203.977.118	-8.53E-18	0.132664236	0	0.039962347	0.024074745	0.873990869
X9445230115_R01C02	9445230115_R01C02	9445230115	R01C02	450K	2013234	Netherlands	NO	LQ0221-001	male	male	0	control	0	Blood WB	3.411.436.801	3.080.985.428	140.686.391	326.024.916	-3.710.143.986	-1.940.776.412	-0.729685711	FALSE	1.023.661.347	0.162965746	1.640.112.036	-1.331.557.251	2.154.120.525	584.019.077	2.336.731.921	2.848.382.203	0.034647336	0.142569462	0.051058831	0.107063871	0.10859382	0.661699156
X9445230115_R02C01	9445230115_R02C01	9445230115	R02C01	450K	2013234	Netherlands	NO	GK3306-001	male	male	0	case	1	Blood WB	3.029.772.042	316.631.361	221.586.821	2.695.336.262	0.610460682	-7.525.801.368	-2.700.686.036	FALSE	0.121629607	0.57864342	0.118489377	1.024.538.287	1.927.545.095	9.523.251.106	1.641.572.817	4.757.416.986	0.043021204	0.163036957	0	0.054247908	0.095871763	0.732382978
X9445230115_R02C02	9445230115_R02C02	9445230115	R02C02	450K	2013234	Netherlands	NO	GK2050-001	male	male	0	case	1	Blood WB	2.680.962.211	325.617.054	1.838.549.275	2.808.110.023	5.314.110.135	-7.614.937.136	2.286.288.688	FALSE	0.860372087	0.473093623	0.105296752	-4.130.404.698	1.148.112.335	-0.535081918	3.624.204.455	7.332.029.617	0.091537347	0.329244247	0.046814832	0.098962052	0.084772602	0.47253247
X9445230115_R03C01	9445230115_R03C01	9445230115	R03C01	450K	2013234	Netherlands	NO	LQ0037-001	male	male	0	control	0	Blood WB	5.443.300.579	4.917.655.004	3.996.407.296	5.497.315.863	-55.740.426	-1.395.251.191	1.176.512.335	FALSE	1.412.795.702	0.239045334	0.832702145	1.525.655.676	1.659.162.079	8.178.771.538	1.854.268.627	337.299.756	0.01986639	0.307792062	0.073414245	0.071455569	0.094313135	0.530216036
X9445230115_R03C02	9445230115_R03C02	9445230115	R03C02	450K	2013234	Netherlands	NO	SC4013-202	female	female	1	case	1	Blood WB	2.747.219.652	2.617.568.136	2.226.541.066	221.922.659	-1.553.784.427	-4.209.929.819	-3.946.102.873	FALSE	0.573468628	0.841297853	0.60925816	0.32357549	1.830.508.564	4.685.900.987	2.319.467.239	3.087.332.803	0.040210399	0.153668046	0.004685997	0.032668585	0.033668317	0.814002681
X9445230115_R04C01	9445230115_R04C01	9445230115	R04C01	450K	2013234	Netherlands	NO	GK2030-001	male	male	0	case	1	Blood WB	2.408.813.882	2.622.687.652	1.179.313.266	2.175.211.191	153.418.566	-1.156.916.851	-1.488.498.271	FALSE	0.071220541	0.322996891	0.479953096	-570.691.076	1.138.792.716	2.587.002.702	2.832.954.645	38.413.116	0.077716074	0.211836344	0.067822092	0.08454131	0.093242967	0.587286456
X9445230115_R04C02	9445230115_R04C02	9445230115	R04C02	450K	2013234	Netherlands	NO	LQ0394-001	male	male	0	control	0	Blood WB	2.227.016.608	2.116.421.309	982.726.928	237.376.869	-2.098.394.622	-1.141.423.904	2.628.426.273	FALSE	0.687169306	0.545249347	0.457022609	-896.582.916	1.528.632.044	1.590.454.653	2.637.656.749	3.807.919.752	0.012624113	0.17317279	0.140406961	0.073754536	0.035420408	0.672832919
X9445230115_R05C01	9445230115_R05C01	9445230115	R05C01	450K	2013234	Netherlands	NO	SC4224-201	male	male	0	case	1	Blood WB	3.409.306.679	3.563.436.266	3.089.093.166	3.705.139.953	1.213.533.995	-2.446.291.067	3.930.347.592	FALSE	0.004276675	0.819820396	0.870287222	-64.501.146	1.821.854.986	6.303.859.301	2.874.153.957	47.283.689	0	0.170747403	0.06128254	0.058616217	0.055297657	0.745075289
X9445230115_R05C02	9445230115_R05C02	9445230115	R05C02	450K	2013234	Netherlands	NO	LQ0011-001	male	male	0	control	0	Blood WB	39	4.239.356.435	3.849.271.931	3.785.516.574	3.201.455.447	0.400246265	0.081948495	FALSE	0.419303827	0.008205316	1.291.591.739	-7.700.569.695	2.328.770.222	7.417.727.683	2.195.719.663	2.325.925.197	0.023913461	0.109575669	0.034598567	0.022438109	0.059634847	0.807612466
X9445230115_R06C01	9445230115_R06C01	9445230115	R06C01	450K	2013234	Netherlands	NO	GK0320-003	male	male	0	case	1	Blood WB	3.223.616.123	35.895.858	2.171.301.747	3.073.534.355	3.206.260.554	-9.651.113.965	-0.401704757	FALSE	0.42030701	0.09379561	0.196069573	-2.395.427.529	1.322.293.269	0.014750958	3.078.165.204	4.696.578.187	0.076460946	0.212912576	0	0.066273633	0.093464459	0.663918957
X9445230116_R01C01	9445230116_R01C01	9445230116	R01C01	450K	2013234	Netherlands	NO	LQ0039-001	male	male	0	control	0	Blood WB	2.575.278.856	3.159.171.308	2.893.880.572	3.045.615.025	6.600.998.417	3.605.343.687	5.522.392.205	FALSE	1.129.041.444	115.557.752	1.765.965.289	-1.044.046.257	0.802289423	8.337.344.824	2.930.534.977	1.734.060.117	0.055570951	0.209041478	0.040900242	0.069530272	0.060204221	0.650612833
X9445230116_R01C02	9445230116_R01C02	9445230116	R01C02	450K	2013234	Netherlands	NO	LQ0381-001	male	male	0	control	0	Blood WB	281.813.154	2.793.818.935	1.399.236.251	3.366.036.294	0.399172422	-1.349.557.243	6.650.233.901	FALSE	0.165741191	1.393.435.732	0.765072374	1.001.954.147	1.551.843.972	8.672.903.594	2.519.863.908	373.585.117	0.050256163	0.126790113	0.003049784	0.076156651	0.042412379	0.784068547
X9445230116_R02C01	9445230116_R02C01	9445230116	R02C01	450K	2013234	Netherlands	NO	GK2026-003	male	male	0	case	1	Blood WB	2.072.050.859	1.687.397.684	1.397.888.369	2.134.151.092	-3.568.347.838	-5.940.646.328	1.836.465.057	FALSE	0.994057939	0.378227256	0.353101785	-3.754.755.456	1.138.374.025	-4.234.317.909	3.117.168.483	3.469.814.088	0.126204834	0.266644913	0.062253087	0.096182477	0.045199694	0.53091692
X9445230116_R02C02	9445230116_R02C02	9445230116	R02C02	450K	2013234	Netherlands	NO	SC4011-201	male	male	0	case	1	Blood WB	3.512.252.123	4.258.336.746	2.590.988.874	3.527.694.672	7.902.196.384	-8.535.626.782	1.242.887.715	FALSE	1.400.698.297	0.25304369	0.030970812	7.350.345.129	0.980755728	9.070.106.369	3.105.208.453	4.349.481.953	0.104424303	0.357645573	0	0.127154758	0.036714696	0.474124459
X9445230116_R03C01	9445230116_R03C01	9445230116	R03C01	450K	2013234	Netherlands	NO	SC4095-201	female	female	1	case	1	Blood WB	7.559.979.384	7.355.078.081	5.941.552.334	7.031.952.052	-1.789.586.318	-1.561.770.755	-4.401.958.244	TRUE	0.622698031	0.937436295	107.916.104	-9.418.174.922	1.025.370.647	9.487.962.562	1.777.012.366	4.447.028.969	0	0.23310422	0.044741555	0.097356791	0.032306434	0.683103021
X9445230116_R03C02	9445230116_R03C02	9445230116	R03C02	450K	2013234	Netherlands	NO	LQ0077-001	male	male	0	control	0	Blood WB	4.169.350.704	4.310.698.593	3.367.297.263	4.850.523.423	1.859.073.246	-739.110.293	7.834.152.225	FALSE	0.139048759	1.643.120.326	0.13842555	-5.318.015.175	1.618.898.778	4.292.348.577	1.858.268.712	6.678.402.832	0.043296719	0.183964005	0.077675865	0.099520243	0.057472246	0.647848105
X9445230116_R04C01	9445230116_R04C01	9445230116	R04C01	450K	2013234	Netherlands	NO	LQ0192-001	female	female	1	control	0	Blood WB	4.615.356.366	4.587.111.488	4.039.713.671	4.726.998.044	-0.331885117	-5.027.545.791	2.132.788.151	FALSE	0.318367306	0.44072085	0.488246115	60.699.933	1.750.065.655	4.678.368.825	2.346.533.529	4.251.504.703	0.081840485	0.231323969	0.028366818	0.089233016	0.091282228	0.602553937
X9445230116_R04C02	9445230116_R04C02	9445230116	R04C02	450K	2013234	Netherlands	NO	SC2084-202	male	male	0	case	1	Blood WB	2.055.897.186	2.703.322.344	2.654.261.738	2.493.575.543	6.898.582.683	6.553.506.255	530.864.151	FALSE	1.191.169.427	1.110.498.181	2.202.310.948	8.160.836.002	1.625.349.109	8.117.027.812	1.580.028.268	2.772.967.638	0	0.124528748	7.48E-19	0.04895182	0.045369437	0.8454556
X9445230116_R05C01	9445230116_R05C01	9445230116	R05C01	450K	2013234	Netherlands	NO	GK1223-001	male	male	0	case	1	Blood WB	24	2.022.379.238	0.64345573	1.452.757.602	-3.161.778.248	-228.451.368	-8.566.904.384	FALSE	0.909176608	1.815.810.135	2.148.863.711	-3.061.869.504	1.012.490.873	-1.696.926.552	4.601.977.633	3.227.451.354	0.099859556	0.234726547	0.021414995	0.082875097	0.029471211	0.629555669
X9445230116_R05C02	9445230116_R05C02	9445230116	R05C02	450K	2013234	Netherlands	NO	LQ0110-001	male	male	0	control	0	Blood WB	2.971.728.334	3.162.729.983	2.037.627.709	3.317.618.721	2.128.984.035	-8.661.343.207	4.485.210.246	FALSE	0.195399228	0.936839157	0.049577593	-5.684.993.828	1.520.350.941	5.525.805.094	2.389.831.389	3.110.664.445	0.052581166	0.186297264	0.09777117	0.078371553	0.122224449	0.572750244
X9445230116_R06C01	9445230116_R06C01	9445230116	R06C01	450K	2013234	Netherlands	NO	LQ0061-001	male	male	0	control	0	Blood WB	3.441.006.237	4.290.652.895	3.907.692.111	3.946.593.518	8.646.682.442	528.374.665	5.973.003.719	FALSE	1.556.127.943	125.061.005	2.014.378.947	-9.473.749.117	1.259.741.216	1.258.190.381	1.530.593.789	1.686.937.802	0.036155343	0.136206238	0.150791346	0.079386569	0.130833446	0.585611926
X9445230116_R06C02	9445230116_R06C02	9445230116	R06C02	450K	2013234	Netherlands	NO	LQ0141-001	male	male	0	control	0	Blood WB	2.309.427.722	2.465.387.914	4.960.546.248	1.981.558.477	1.953.970.438	-1.738.561.421	-2.103.566.967	FALSE	0.158860865	0.452712915	1.340.821.778	-1.152.457.679	1.458.070.351	5.064.926.571	3.395.902.479	2.908.056.606	0.062141878	0.167906708	0.070667685	0.126368697	0.087981703	0.608361286
X9445230120_R01C01	9445230120_R01C01	9445230120	R01C01	450K	2013234	Netherlands	NO	GK1230-001	male	male	0	case	1	Blood WB	2.473.428.576	4.484.124.599	3.899.285.058	4.621.980.348	2.056.390.126	1.369.763.026	2.082.749.722	FALSE	4.044.138.409	4.383.375.291	3.259.683.945	1.119.965.513	1.025.116.008	6.653.464.333	1.954.459.367	1.031.111.662	0.081435186	0.124955471	0	0.051858558	0.059371519	0.7331543
X9445230120_R01C02	9445230120_R01C02	9445230120	R01C02	450K	2013234	Netherlands	NO	LQ0319-001	male	male	0	control	0	Blood WB	2.837.570.707	2.398.002.936	2.292.928.591	2.693.922.868	-389.428.801	-6.328.630.484	-2.535.777.042	FALSE	106.210.591	0.54386464	0.295677814	-643.869.158	1.348.580.097	1.110.767.942	2.647.384.072	1.193.229.944	0.015876599	0.114329636	0.053611403	0.020107424	0.058702336	0.768665146
X9445230120_R02C01	9445230120_R02C01	9445230120	R02C01	450K	2013234	Netherlands	NO	LQ0333-001	male	male	0	control	0	Blood WB	2.210.041.561	236.431.277	1.952.656.235	271.389.028	1.911.720.713	-2.412.894.016	5.375.543.916	FALSE	0.150040204	1.124.607.685	0.875230185	-3.510.244.734	146.865.944	6.468.334.335	2.952.682.084	463.549.923	0.04949979	0.176589548	0.111238781	0.053548586	0.104974033	0.586741185
X9445230120_R02C02	9445230120_R02C02	9445230120	R02C02	450K	2013234	Netherlands	NO	LQ0336-001	female	female	1	control	0	Blood WB	4.238.893.638	4.601.352.147	3.139.342.545	4.438.815.646	3.770.207.559	-107.446.115	2.397.287.734	FALSE	0.53804472	0.496502968	0.357913736	-2.624.599.354	142.857.049	8.472.046.133	2.506.216.794	8.159.693.778	0.122436876	0.167790628	0.089774786	0.066715772	0.100413103	0.554751481
X9445230120_R03C01	9445230120_R03C01	9445230120	R03C01	450K	2013234	Netherlands	NO	SC4228-201	male	male	0	case	1	Blood WB	3.761.675.793	3.254.787.034	2.640.681.242	3.656.916.692	-4.682.680.993	-109.286.344	-0.535195428	FALSE	1.226.702.198	0.121948366	0.385150224	5.634.278.529	1.256.797.262	878.965.978	1.870.518.992	2.051.422.932	0.04641256	0.197447925	0.05203119	0.076892981	0.076604494	0.649700924
X9445230120_R03C02	9445230120_R03C02	9445230120	R03C02	450K	2013234	Netherlands	NO	LQ0344-001	female	female	1	control	0	Blood WB	2.420.039.316	3.029.109.599	1.442.547.962	2.613.536.095	6.435.936.795	-9.240.071.634	2.793.845.961	FALSE	1.094.580.799	0.580135831	0.135232855	-6.777.006.101	1.420.707.171	4.479.527.518	2.559.255.155	2.910.203.182	0.10160448	0.270673375	0.062793418	0.113505908	0.202628819	0.361126411
X9445230120_R04C01	9445230120_R04C01	9445230120	R04C01	450K	2013234	Netherlands	NO	LQ0019-001	male	male	0	control	0	Blood WB	5.386.078.244	6.284.627.095	4.390.444.948	6.045.079.553	8.988.278.212	-9.619.840.072	7.066.819.317	FALSE	1.627.444.402	1.481.292.266	0.191440851	-7.925.311.296	0.877485487	1.080.415.735	1.119.474.088	6.855.951.167	0.191447613	0.19392877	0.289688266	0.085032502	0.174520484	0.177686665
X9445230120_R04C02	9445230120_R04C02	9445230120	R04C02	450K	2013234	Netherlands	NO	LQ0256-001	male	male	0	control	0	Blood WB	1.943.095.263	2.236.912.023	1.195.780.165	2.186.399.585	2.973.706.042	-6.788.957.429	3.411.389.329	FALSE	0.371755576	0.710373755	0.227546679	371.656.444	1.495.419.591	3.195.382.335	3.144.849.259	2.158.216.242	0.054332188	0.155633571	0.058516566	0.096571423	0.087174457	0.641779565
X9445230120_R05C01	9445230120_R05C01	9445230120	R05C01	450K	2013234	Netherlands	NO	GK3365-001	male	male	0	case	1	Blood WB	4.192.622.946	5.028.326.036	3.073.994.194	422.369.201	8.350.064.884	-1.084.144.088	0.796421878	FALSE	1.494.201.784	0.158885471	0.372245063	-1.100.412.044	1.622.691.582	1.174.489.999	264.204.153	6.599.583.684	0.178188899	0.160656514	0.073163232	0.079178384	0.121605734	0.492547382
X9445230120_R05C02	9445230120_R05C02	9445230120	R05C02	450K	2013234	Netherlands	NO	SC4110-201	female	female	1	case	1	Blood WB	2.146.522.032	2.263.147.426	7.736.264.522	143.781.355	1.222.714.312	-1.289.336.652	-5.888.383.574	FALSE	0.006193291	1.250.918.651	0.675942305	-6.888.431.972	1.221.966.658	1.747.810.272	3.798.402.689	5.541.823.642	0.071931715	0.242217766	0	0.075696228	0.02901729	0.687702791
X9445230120_R06C01	9445230120_R06C01	9445230120	R06C01	450K	2013234	Netherlands	NO	LQ0277-001	male	male	0	control	0	Blood WB	2.347.758.472	2.353.886.676	21.316.975	2.769.966.011	0.35839375	-1.922.632.175	4.646.766.421	FALSE	0.174254735	0.970910839	0.947791864	1.879.312.926	1.752.093.291	1.055.907.706	3.268.168.448	-2.332.369.814	0.046490572	0.133783898	0.000568616	0.052010787	0.042062406	0.776034588
X9445230120_R06C02	9445230120_R06C02	9445230120	R06C02	450K	2013234	Netherlands	NO	LQ0240-001	female	female	1	control	0	Blood WB	3.140.931.218	3.292.469.705	2.049.499.697	2.590.314.395	2.027.743.087	-1.030.857.468	-4.497.465.792	FALSE	0.174262708	0.957578532	0.293377684	-1.267.690.805	121.502.809	653.040.281	2.800.916.595	237.571.895	0.076589998	0.138221499	0	0.042779285	0.060028478	0.738878292
X9611518040_R01C01	9611518040_R01C01	9611518040	R01C01	450K	2013234	Netherlands	Duplicate	LQ0366-001	male	male	0	control	0	Blood WB	3.872.500.972	3.754.328.489	3.759.041.958	3.727.346.704	-1.121.614.553	-138.370.563	-1.786.107.224	FALSE	0.483242612	0.385761669	102.755.621	1.615.771.885	1.910.888.603	8.521.609.266	2.252.877.771	1.486.507.338	0.018089993	0.141672098	0.044215824	0.02452982	0.166101468	0.616848259
X9611518040_R02C02	9611518040_R02C02	9611518040	R02C02	450K	2013234	Netherlands	Duplicate	LQ0071-001	male	male	0	control	0	Blood WB	5.170.878.459	4.851.972.798	4.912.511.627	5.275.734.838	-4.083.777.501	-2.048.488	1.540.395.153	FALSE	1.101.666.468	0.315787059	0.929164451	-1.068.145.247	2.193.621.649	923.167.492	2.088.205.439	1.427.788.256	1.85E-18	0.05791162	0.030449961	0	0.006120991	0.924899542
X9611518040_R03C01	9611518040_R03C01	9611518040	R03C01	450K	2013234	Netherlands	Duplicate	LQ0134-001	female	female	1	control	0	Blood WB	386.948.927	4.162.438.993	3.787.635.505	432.979.214	1.024.492.835	0.021434376	5.226.546.761	FALSE	0.035190284	1.093.184.661	1.235.525.318	1.333.009.973	1.963.955.454	112.259.961	1.726.777.591	3.266.529.136	0	0.125624649	0.017690901	0.035743878	0.034866399	0.855369346
X9611518040_R04C01	9611518040_R04C01	9611518040	R04C01	450K	2013234	Netherlands	Duplicate	LQ0324-001	male	male	0	control	0	Blood WB	3.755.318.392	4.101.101.002	2.796.941.922	3.395.260.155	3.432.186.376	-9.207.618.538	-307.611.195	FALSE	0.467474543	0.657819546	0.130429603	-6.345.052.754	1.107.896.624	1.823.820.587	1.492.974.297	1.639.073.104	0.135838754	0.183671326	0.088901174	0.039785616	0.128579371	0.476123934
X9611518040_R04C02	9611518040_R04C02	9611518040	R04C02	450K	2013234	Netherlands	Duplicate	GK1219-003	male	male	0	case	1	Blood WB	2.615.526.144	2.515.858.332	8.410.390.763	2.713.333.783	-2.437.313.464	-1.679.206.125	1.898.846.431	FALSE	0.757926891	0.391383289	1.252.972.397	-4.167.613.792	1.497.045.933	2.273.485.364	235.154.507	1.553.293.924	0.169719633	0.178440032	0.017385115	0.119870355	0.036642859	0.587581319
X101032560004_R01C01	101032560004_R01C01	1.01E+11	R01C01	450K	20159067	Netherlands	NO	SC4351-201	female	female	1	control	0	Blood WB	6.099.931.366	5.004.990.153	4.292.944.124	5.136.904.344	-1.255.838.009	-1.862.619.473	-8.879.126.027	FALSE	2.870.946.722	1.881.656.683	1.524.435.101	-4.479.108.889	2.107.007.529	5.202.019.436	225.527.547	3.743.142.098	0	0.219966754	0.02398248	0.074293483	0.088635422	0.662069505
X101032560004_R01C02	101032560004_R01C02	1.01E+11	R01C02	450K	20159067	Netherlands	NO	GK1403-001	female	female	1	control	0	Blood WB	5.674.124.914	5.669.273.321	4.322.730.251	5.529.392.344	-0.468940433	-1.431.848.543	0.663845896	FALSE	0.34698095	0.13092562	0.88686841	-4.287.483.344	1.984.923.345	-2.181.138.468	2.240.590.027	2.583.284.348	0.054044173	0.220227811	0.049005196	0.08202649	0.02741788	0.635440955
X101032560004_R02C01	101032560004_R02C01	1.01E+11	R02C01	450K	20159067	Netherlands	NO	SC8317-001	female	female	1	case	1	Blood WB	5.455.319.149	5.956.305.086	4.347.905.266	5.178.676.345	1.592.890.572	-1.335.452.527	-35.041.644	FALSE	0.083476625	0.748094441	0.744196553	2.550.444.018	1.764.287.204	-0.78148099	2.388.228.791	4.219.709.387	0.083780941	0.3914922	0.044637554	0.157056746	0.013127903	0.411321948
X101032560004_R02C02	101032560004_R02C02	1.01E+11	R02C02	450K	20159067	Netherlands	NO	GK3121-001	male	male	0	control	0	Blood WB	5.438.297.872	5.288.634.133	4.433.348.752	5.523.513.918	1.174.242.393	-7.767.161.404	4.579.913.392	FALSE	0.003926406	0.956811748	0.082766651	-8.115.465.612	1.554.191.039	4.240.787.921	2.449.709.554	1.318.545.289	0.149168725	0.228114148	0.051401031	0.070996081	0.027764259	0.563009582
X101032560004_R03C01	101032560004_R03C01	1.01E+11	R03C01	450K	20159067	Netherlands	NO	SC4315-201	male	male	0	control	0	Blood WB	5.631.571.723	3.793.385.119	1.549.193.599	3.226.613.288	-1.659.195.224	-3.785.834.914	-2.239.778.629	FALSE	3.713.053.415	473.269.896	4.370.908.754	-5.023.516.188	164.185.988	-0.497522697	4.382.471.648	5.706.145.503	0.07846194	0.350914523	0.067619645	0.093379199	0.017643839	0.48994587
X101032560004_R03C02	101032560004_R03C02	1.01E+11	R03C02	450K	20159067	Netherlands	NO	SC4341-201	female	female	1	control	0	Blood WB	6.185.312.286	6.609.336.824	561.688.036	6.290.380.056	2.023.528.073	-7.792.540.518	0.747255181	FALSE	0.17338272	0.148516372	0.079010391	-3.645.079.573	1.927.358.015	1.067.359.525	1.478.482.197	1.667.503.555	0	0.202595789	0.041420585	0.088769626	0.031979216	0.711375733
X101032560004_R04C01	101032560004_R04C01	1.01E+11	R04C01	450K	20159067	Netherlands	NO	SC4363-201	female	female	1	control	0	Blood WB	5.811.393.274	5.110.006.609	5.401.810.483	510.333.888	-4.854.186.831	-3.680.096.651	-4.818.791.897	FALSE	1.262.508.231	1.025.345.182	0.687676631	1.563.265.248	2.034.813.754	1.970.164.729	2.352.783.327	5.568.363.311	0.018132208	0.220510157	0.014652702	0.047219834	0.037318913	0.733003557
X101032560004_R04C02	101032560004_R04C02	1.01E+11	R04C02	450K	20159067	Netherlands	NO	GK1348-001	male	male	0	control	0	Blood WB	5.087.439.945	5.254.350.462	4.446.023.027	4.402.091.839	2.850.638.528	-579.091.396	-7.113.271.437	FALSE	0.346062227	1.509.243.589	0.37526307	2.870.226.915	1.714.933.651	3.432.896.856	2.656.472.839	5.500.311.665	0.079659754	0.343539924	-5.16E-19	0.103778149	0	0.563008263
X101032560004_R05C01	101032560004_R05C01	1.01E+11	R05C01	450K	20159067	Netherlands	NO	SC4205-201	male	male	0	case	1	Blood WB	5.091.832.533	5.637.613.584	5.348.896.132	5.734.459.043	0.237892196	1.782.816.636	2.134.495.598	FALSE	0.199412377	0.441080945	1.496.220.407	1.644.957.625	2.040.058.502	9.410.715.892	1.789.500.855	3.425.342.531	-1.38E-17	0.10359608	0	0.039176271	0.033032719	0.873473234
X101032560004_R05C02	101032560004_R05C02	1.01E+11	R05C02	450K	20159067	Netherlands	NO	SC4269-201	male	male	0	case	1	Blood WB	6.522.717.914	5.997.066.668	6.888.336.931	7.269.637.185	-3.786.712.579	5.040.177.198	7.571.304.804	FALSE	1.039.646.911	1.587.686.644	1.978.329.214	-6.273.428.455	2.494.902.225	9.452.038.091	1.696.342.481	317.910.889	-8.10E-18	0.026005445	0	0.057177781	0.062579986	0.905221515
X101032560004_R06C01	101032560004_R06C01	1.01E+11	R06C01	450K	20159067	Netherlands	NO	GK1273-001	male	male	0	case	1	Blood WB	5.004.804.393	5.490.187.293	3.944.705.613	5.130.301.551	-1.593.367.807	-1.356.734.711	-3.568.487.548	FALSE	0.581732625	0.761659987	0.775695456	-6.951.750.264	2.144.005.568	8.208.099.726	1.678.086.888	1.413.878.342	0.137470968	0.102481603	0.11330032	0.06654227	0.017782982	0.65311984
X101032560004_R06C02	101032560004_R06C02	1.01E+11	R06C02	450K	20159067	Netherlands	NO	GK3118-001	male	male	0	case	1	Blood WB	5.165.133.837	5.131.600.275	3.859.562.349	5.014.532.171	1.339.260.859	-1.103.880.388	-0.967532916	FALSE	0.030525228	0.213126962	0.401455964	8.987.337.033	1.971.130.803	5.608.162.209	2.484.645.476	4.649.750.255	0	0.234381197	7.50E-20	0.048520004	0.048725847	0.742766115
X3998888103_R01C01	3998888103_R01C01	3998888103	R01C01	450K	20159067	Netherlands	NO	SC8465-001	female	female	1	case	1	Blood WB	6.317.364.447	5.987.615.499	5.366.989.074	5.682.350.578	-2.143.810.496	-990.443.287	-3.800.802.755	FALSE	0.696650979	0.810654523	0.233562283	-5.461.951.281	2.151.002.208	9.499.551.816	23.028.578	280.743.942	0.007192574	0.129953889	0.075084185	0.039618658	0.017115405	0.816583598
X3998888103_R01C02	3998888103_R01C02	3998888103	R01C02	450K	20159067	Netherlands	NO	SC4373-201	male	male	0	case	1	Blood WB	5.922.580.645	5.718.120.511	5.141.931.982	6.081.855.991	-1.690.021.362	-6.751.781.241	2.953.431.079	FALSE	0.601911415	0.613791823	0.233048976	5.008.912.276	1.624.680.573	1.992.197.442	2.323.320.136	2.043.550.949	0.103512633	0.232680743	0.007654388	0.085280929	0.06510935	0.624966685
X3998888103_R02C01	3998888103_R02C01	3998888103	R02C01	450K	20159067	Netherlands	NO	431-BG01574	female	female	1	control	0	Blood WB	591.379.547	6.543.165.811	51.809.758	6.366.699.473	7.415.005.907	-9.057.091.704	6.075.721.327	FALSE	1.298.985.387	1.272.272.865	0.108150733	3.604.545.181	2.163.463.182	1.325.035.656	1.487.606.137	2.238.888.773	0.109684202	0.105458883	0.095474616	0.048391816	0.069818765	0.671125535
X3998888103_R02C02	3998888103_R02C02	3998888103	R02C02	450K	20159067	Netherlands	NO	SC2056-203	female	female	1	case	1	Blood WB	6.439.258.751	6.134.161.236	5.880.514.417	6.111.132.244	-2.547.263.015	-7.059.177.978	-2.090.983.387	FALSE	0.780881545	0.450059078	0.187552424	-0.005202582	2.267.475.422	9.831.522.975	1.055.494.482	340.363.224	0	0.153692232	0.033685436	0.050965211	0.040656729	0.813799166
X3998888103_R03C01	3998888103_R03C01	3998888103	R03C01	450K	20159067	Netherlands	NO	GK2325-001	male	male	0	control	0	Blood WB	5.339.190.117	4.780.513.194	4.404.928.264	5.710.618.195	-5.860.747.675	-9.719.264.388	3.027.643.554	FALSE	1.472.652.389	0.629442997	0.206156243	-9.877.610.767	2.127.308.543	5.628.551.154	1.899.976.114	2.168.182.701	0.00446019	0.192307665	0.03704485	0.051400362	0.030335878	0.784639422
X3998888103_R03C02	3998888103_R03C02	3998888103	R03C02	450K	20159067	Netherlands	NO	GK3327-001	female	female	1	control	0	Blood WB	5.149.210.707	5.941.044.965	5.062.873.933	519.404.947	8.255.801.024	-3.487.440.235	1.513.425.999	FALSE	1.474.521.901	0.31009935	0.716190931	-0.463950662	1.963.383.826	3.858.861.201	294.875.002	242.914.091	0.022929375	0.214499075	0.040916326	0.071751529	0.020479011	0.719581798
X3998888103_R04C01	3998888103_R04C01	3998888103	R04C01	450K	20159067	Netherlands	NO	SC4338-201	female	female	1	control	0	Blood WB	5.578.311.599	4.517.507.343	4.577.457.363	559.158.073	-1.118.449.395	-1.159.898.209	-0.841109955	FALSE	2.584.114.438	0.186464763	0.484365683	-0.808765284	2.264.063.159	503.616.389	2.723.337.943	1.382.165.783	3.71E-05	0.123264031	0.060219017	0.026686039	0.063288296	0.81223949
X3998888103_R04C02	3998888103_R04C02	3998888103	R04C02	450K	20159067	Netherlands	NO	SC4240-101	female	female	1	case	1	Blood WB	6.648.181.194	6.353.164.812	6.144.365.768	6.797.781.091	-2.663.147.622	-6.027.555.333	1.473.887.869	FALSE	0.805075287	0.301760885	0.340238734	-1.023.138.841	2.344.412.083	3.825.573.817	2.171.109.623	2.057.491.109	0.011720604	0.167689191	0.030664272	0.068797501	0.039898824	0.780425669
X3998888103_R05C01	3998888103_R05C01	3998888103	R05C01	450K	20159067	Netherlands	NO	SC4358-201	male	male	0	case	1	Blood WB	5.990.665.752	597.019.453	4.155.422.905	5.462.344.305	0.080583261	-1.819.029.957	-7.040.508.193	FALSE	0.232254459	1.493.898.053	1.459.920.014	-2.650.884.139	1.955.631.206	4.553.677.737	2.468.699.292	2.120.747.911	0.08512091	0.167412865	0.019564734	0.075250635	0.082177085	0.691230364
X3998888103_R05C02	3998888103_R05C02	3998888103	R05C02	450K	20159067	Netherlands	NO	SC2093-101	female	female	1	control	0	Blood WB	5.383.665.065	52.748.792	5.047.432.917	5.676.164.441	-0.615534983	-5.555.648.743	2.601.954.476	FALSE	0.377586143	0.53966653	0.410083726	-1.182.185.494	2.159.256.709	6.236.469.541	2.323.460.015	1.667.819.551	0	0.072656845	0.033054058	0.05394354	0.059196279	0.871004872
X3998888103_R06C01	3998888103_R06C01	3998888103	R06C01	450K	20159067	Netherlands	NO	SC4371-201	female	female	1	case	1	Blood WB	5.042.415.923	5.560.423.602	4.095.284.536	5.015.781.674	4.868.777.077	-1.160.054.666	-2.239.441.902	FALSE	0.767397935	0.481368505	0.484597249	8.409.956.064	2.151.573.275	6.960.279.995	2.114.820.949	2.000.711.877	0.03633557	0.153218885	0.088184938	0.07067989	0.054531947	0.711142687
X3998888103_R06C02	3998888103_R06C02	3998888103	R06C02	450K	20159067	Netherlands	NO	431-BG00874	female	female	1	control	0	Blood WB	6.510.638.298	5.811.117.472	4.465.958.051	667.450.572	-7.802.169.544	-2.258.013.391	-0.480415977	FALSE	1.877.971.616	0.110395555	2.109.641.701	-0.425755589	2.097.131.771	335.689.361	240.359.654	3.841.196.485	0	0.189521904	0.023782577	0.044304119	0.06937585	0.777127973
X3998888107_R01C01	3998888107_R01C01	3998888107	R01C01	450K	20159067	Netherlands	NO	SC4272-201	female	female	1	case	1	Blood WB	6.158.682.224	6.256.099.916	6.491.983.519	6.329.581.996	0.630103747	422.853.906	1.697.214.798	FALSE	0.117528637	0.348859821	1.858.201.924	-2.438.008.389	1.989.944.784	1.375.277.331	1.234.768.553	3.400.007.192	0	0.132520325	0.000994509	0.031285758	0.044065828	0.851763543
X3998888107_R01C02	3998888107_R01C02	3998888107	R01C02	450K	20159067	Netherlands	NO	SC4195-201	female	female	1	case	1	Blood WB	5.411.667.811	5.415.761.027	4.716.347.062	4.862.930.771	0.882369312	-5.266.688.616	-4.190.469.936	FALSE	0.06486204	0.892834087	0.45285155	3.114.390.049	2.206.477.546	1.516.841.426	2.051.880.987	3.009.662.774	0	0.051607434	-2.63E-19	0.029243671	-5.41E-19	0.977995767
X3998888107_R02C01	3998888107_R02C01	3998888107	R02C01	450K	20159067	Netherlands	NO	GK3209-002	female	female	1	control	0	Blood WB	634.728.895	6.889.906.938	5.452.086.619	6.924.534.444	6.247.732.421	-1.101.637.802	6.929.246.261	FALSE	105.528.854	1.452.278.548	0.398136803	-1.039.490.893	1.793.552.272	1.159.309.108	1.302.791.361	1.156.397.696	0.046497769	0.187891931	0.119737596	0.084245945	0.03904971	0.616779094
X3998888107_R02C02	3998888107_R02C02	3998888107	R02C02	450K	20159067	Netherlands	NO	SC4244-201	male	male	0	case	1	Blood WB	5.820.727.522	6.237.141.281	5.051.147.962	6.399.626.236	4.819.854.519	-633.164.183	6.212.571.256	FALSE	0.757184157	1.301.134.078	0.295232117	1.702.130.226	2.154.953.605	987.194.843	1.903.264.583	2.316.514.959	0.085838891	0.10340945	0.009781497	0.030845519	0.040603239	0.801099072
X3998888107_R03C01	3998888107_R03C01	3998888107	R03C01	450K	20159067	Netherlands	NO	GK3483-002	female	female	1	control	0	Blood WB	5.019.354.839	5.778.822.687	4.844.537.405	5.454.180.989	609.238.507	-34.242.241	3.656.884.284	FALSE	1.022.855.987	0.762147857	0.725547296	-7.238.915.885	1.985.758.655	8.811.375.352	1.517.473.312	3.653.319.833	0.083636522	0.243574975	0.068593133	0.105657104	0.028312421	0.571614877
X3998888107_R03C02	3998888107_R03C02	3998888107	R03C02	450K	20159067	Netherlands	NO	431-BG00994	male	male	0	control	0	Blood WB	6.371.448.181	5.908.993.288	6.278.611.153	668.781.747	-4.628.964.289	-0.584401906	2.076.966.217	FALSE	1.215.487.525	0.428948182	1.145.857.932	-3.841.268.657	2.340.981.556	125.022.834	1.604.294.811	1.352.244.527	0	0.008195128	0.007293609	0.015470672	0.07111308	0.958047915
X3998888107_R04C01	3998888107_R04C01	3998888107	R04C01	450K	20159067	Netherlands	NO	SC4201-201	male	male	0	case	1	Blood WB	6.099.656.829	7.155.593.508	5.957.172.572	6.481.746.193	1.036.077.701	-0.012802258	1.681.014.062	FALSE	1.913.987.046	0.345443138	1.230.458.092	4.857.206.073	1.671.193.786	0.86672192	2.079.171.463	4.143.746.397	0.040768206	0.30038935	0.017875927	0.040288077	0.025793645	0.678092345
X3998888107_R04C02	3998888107_R04C02	3998888107	R04C02	450K	20159067	Netherlands	NO	SC4258-201	female	female	1	case	1	Blood WB	6.531.228.552	6.561.156.788	5.189.347.389	649.794.196	0.554665563	-1.320.182.764	-1.389.456.805	FALSE	0.133278201	0.302109363	0.721596392	1.129.308.369	1.912.989.206	8.862.411.269	1.160.761.453	2.048.985.604	0.058363744	0.14412855	0.052025341	0.07503123	0.042060661	0.719287492
X3998888107_R05C01	3998888107_R05C01	3998888107	R05C01	450K	20159067	Netherlands	NO	SC8210-001	female	female	1	case	1	Blood WB	5.639.807.824	5.452.603.182	4.971.242.746	5.589.464.407	-1.280.879.651	-9.440.148.877	-1.154.067.766	FALSE	0.516493091	0.252466566	0.164845481	-7.330.328.664	2.129.093.503	180.699.815	2.821.209.649	408.302.585	0.08906046	0.190390059	0.011048514	0.083142873	0.047348277	0.694129054
X3998888107_R05C02	3998888107_R05C02	3998888107	R05C02	450K	20159067	Netherlands	NO	SC2088-101	female	female	1	control	0	Blood WB	636.733.013	6.280.858.453	5.256.846.301	6.449.259.608	-0.172687472	-1.163.979.912	0.59948358	FALSE	0.28513091	0.117351813	0.490406847	-6.388.431.414	1.829.054.433	4.304.764.316	2.963.789.076	3.914.796.648	0.088181717	0.225853586	0.001759874	0.119619197	0	0.684635616
X3998888107_R06C01	3998888107_R06C01	3998888107	R06C01	450K	20159067	Netherlands	NO	431-BG01582	male	male	0	control	0	Blood WB	6.254.770.075	5.922.502.101	6.011.786.785	6.695.920.023	-3.000.685.918	-1.580.170.706	184.170.046	FALSE	0.87554465	0.379331386	0.998478206	-1.309.763.006	2.351.232.518	5.489.249.387	2.342.463.525	6.146.051.642	0	0.036836244	0.008469704	0.036475891	0.054845492	0.940443194
X3998888107_R06C02	3998888107_R06C02	3998888107	R06C02	450K	20159067	Netherlands	NO	SC4343-201	male	male	0	control	0	Blood WB	6.710.226.493	6.802.132.991	4.538.064.777	6.985.022.454	0.948311411	-1.950.732.664	0.258361843	FALSE	0.051095016	0.045410328	1.654.847.883	-9.707.016.823	1.966.645.844	9.498.171.008	2.211.678.893	2.547.064.054	0.129192116	0.087461563	0.027321081	0.060076824	0.06868505	0.724212724
X3998888132_R01C01	3998888132_R01C01	3998888132	R01C01	450K	20159067	Netherlands	NO	SC4340-201	male	male	0	control	0	Blood WB	6.882.910.089	7.013.236.213	6.573.171.481	7.664.771.311	1.774.449.525	-2.394.997.132	9.287.169.105	FALSE	0.121381491	1.949.556.945	0.877879031	-4.312.984.241	2.282.308.195	1.068.732.418	2.188.199.304	3.749.698.515	0.001279035	0.143232348	0.026612926	0.070563732	0.058581428	0.788063546
X3998888132_R01C02	3998888132_R01C02	3998888132	R01C02	450K	20159067	Netherlands	NO	431-BG00461	male	male	0	control	0	Blood WB	645.271.105	6.660.996.275	5.380.981.711	6.845.335.019	2.506.353.954	-1.001.230.889	5.689.764.918	FALSE	0.274184414	1.190.875.891	0.249528579	-5.919.328.967	2.250.761.189	938.948.439	1.698.056.662	9.975.739.926	0.02807023	0.082171196	0.048399576	0.058145118	0.087538661	0.780383651
X3998888132_R02C01	3998888132_R02C01	3998888132	R02C01	450K	20159067	Netherlands	NO	431-BG00969	female	female	1	control	0	Blood WB	6.669.320.522	6.733.057.466	6.570.060.181	6.870.284.844	1.629.459.085	-2.441.932.662	37.124.156	FALSE	0.091111195	0.773859235	0.870932292	-5.634.118.061	2.213.235.314	1.380.028.027	969.535.777	1.674.024.423	0.080893034	0.076590179	0.011407072	0.071378335	0.099646659	0.754564744
X3998888132_R02C02	3998888132_R02C02	3998888132	R02C02	450K	20159067	Netherlands	NO	SC4349-201	male	male	0	control	0	Blood WB	5.800.137.268	6.178.159.144	5.074.637.932	5.573.029.652	4.627.762.712	-6.073.418.025	-1.257.871.426	FALSE	0.717080301	0.274358426	0.333450782	-2.870.090.999	1.937.177.714	4.705.599.544	1.816.364.857	1.981.454.665	0.036426188	0.222161473	0.054862565	0.078987464	0.06679589	0.636335667
X3998888132_R03C01	3998888132_R03C01	3998888132	R03C01	450K	20159067	Netherlands	NO	SC4268-201	male	male	0	case	1	Blood WB	6.731.640.357	7.677.473.236	6.058.004.905	7.260.636.694	9.736.305.271	-5.282.641.757	5.209.591.034	FALSE	1.783.613.319	1.089.608.752	0.45049039	123.169.683	2.163.681.586	102.319.113	1.585.074.673	2.055.103.175	0.073041272	0.199164625	0.030295993	0.14724476	0.022072821	0.649531056
X3998888132_R03C02	3998888132_R03C02	3998888132	R03C02	450K	20159067	Netherlands	NO	GK3613-002	female	female	1	control	0	Blood WB	5.977.487.989	5.594.757.981	5.477.352.328	5.873.274.588	-2.477.419.653	-6.897.160.072	0.893568141	FALSE	0.766300038	0.179373308	0.211532042	-1.162.186.915	2.304.770.546	1.280.733.011	1.943.136.589	1.167.561.315	-1.78E-18	0.048925494	0	0.031838044	0.054496464	0.950815663
X3998888132_R04C01	3998888132_R04C01	3998888132	R04C01	450K	20159067	Netherlands	NO	SC4204-201	female	female	1	case	1	Blood WB	6.183.115.992	6.070.369.714	4.465.927.888	5.454.924.809	-0.226210455	-1.674.597.088	-6.700.159.851	FALSE	0.29630514	1.422.119.675	1.246.150.747	2.456.236.991	1.652.567.612	4.188.406.252	3.407.813.377	6.814.685.851	0.04542265	0.329647783	0	0.055500827	0.016153468	0.66149367
X3998888132_R04C02	3998888132_R04C02	3998888132	R04C02	450K	20159067	Netherlands	NO	GK1155-001	female	female	1	case	1	Blood WB	5.780.096.088	5.271.576.062	4.298.597.928	5.347.976.062	-4.396.800.654	-1.687.795.641	-4.052.027.382	FALSE	1.167.017.696	0.863636994	1.265.685.393	-7.071.745.445	1.910.036.235	5.265.246.699	2.373.735.859	2.811.789.539	0.042845199	0.276100385	0.029686352	0.070750287	0.017095891	0.684857663
X3998888132_R05C01	3998888132_R05C01	3998888132	R05C01	450K	20159067	Netherlands	NO	SC4234-201	male	male	0	case	1	Blood WB	5.435.277.968	6.368.110.423	4.635.677.446	5.607.340.586	8.953.523.251	-6.485.349.328	-0.285791642	FALSE	1.620.188.455	0.069349904	0.27248249	4.646.461.427	2.017.390.473	2.781.548.242	1.936.436.398	3.080.191.818	0.002136218	0.205575456	0.0212272	0.13005785	0.056666349	0.697374393
X3998888132_R05C02	3998888132_R05C02	3998888132	R05C02	450K	20159067	Netherlands	NO	431-BG01411	male	male	0	control	0	Blood WB	6.683.870.968	6.898.644.411	5.895.771.447	6.325.101.456	2.129.695.151	-7.976.811.529	-4.502.709.977	FALSE	0.195547691	0.958684514	0.051737181	-1.196.399.963	2.313.376.218	6.682.653.123	2.045.549.456	1.471.926.741	0	0.137341183	0.052138597	0.05294673	0.092865632	0.761222707
X3998888132_R06C01	3998888132_R06C01	3998888132	R06C01	450K	20159067	Netherlands	NO	SC2060-101	female	female	1	control	0	Blood WB	5.276.321.208	515.531.161	4.067.491.635	5.319.597.234	-1.610.379.297	-1.348.246.058	-116.393.705	FALSE	0.585284189	0.254547967	0.763131742	-1.142.580.004	1.787.894.464	3.246.596.805	199.373.156	2.331.902.738	0.035126459	0.206895628	0.051819537	0.140826513	0.027123571	0.673425345
X3998888132_R06C02	3998888132_R06C02	3998888132	R06C02	450K	20159067	Netherlands	NO	SC4279-201	male	male	0	case	1	Blood WB	563.678.792	591.913.931	5.117.724.804	6.069.821.628	2.036.051.706	-368.320.407	1.774.619.321	FALSE	0.175997335	0.365184188	0.687216715	2.235.462.846	215.096.901	1.212.667.089	1.219.850.184	3.455.090.278	6.13E-19	0.135317886	0	0.015739477	1.74E-21	0.939340031
X3998888174_R01C01	3998888174_R01C01	3998888174	R01C01	450K	20159067	Netherlands	NO	SC4336-201	male	male	0	control	0	Blood WB	5.696.636.925	6.216.361.628	4.563.614.069	5.244.177.924	5.695.202.173	-9.364.797.077	-2.792.278.491	FALSE	0.939934357	0.597959976	0.153692965	-1.032.288.718	1.858.028.734	1.020.172.582	2.023.951.647	1.731.743.526	0.112429893	0.059934285	0.062912354	0.053435137	0.091317739	0.69150348
X3998888174_R01C02	3998888174_R01C02	3998888174	R01C02	450K	20159067	Netherlands	NO	SC4350-201	male	male	0	control	0	Blood WB	6.062.045.299	6.645.315.197	5.254.697.724	6.506.435.068	6.272.059.354	-6.418.550.304	6.399.026.919	FALSE	1.060.367.381	1.340.456.982	0.282369144	-4.856.489.576	1.913.622.124	5.142.798.094	2.118.234.408	2.736.176.447	0.018611185	0.173927333	0.04430685	0.057470717	0.067140284	0.716043373
X3998888174_R02C01	3998888174_R02C01	3998888174	R02C01	450K	20159067	Netherlands	NO	GK3557-001	male	male	0	control	0	Blood WB	5.046.533.974	5.368.263.489	4.017.010.626	5.168.382.278	3.189.833.532	-8.982.864.154	1.493.330.226	FALSE	0.416877468	0.305861216	0.097164613	-6.393.708.951	1.853.082.427	3.291.050.294	2.377.850.762	3.537.444.653	0.017439839	0.207716408	0.08592612	0.065611988	0.156084966	0.565012808
X3998888174_R02C02	3998888174_R02C02	3998888174	R02C02	450K	20159067	Netherlands	NO	431-BG01584	male	male	0	control	0	Blood WB	622.676.733	6.074.695.253	5.354.316.536	646.602.588	-1.136.525.878	-8.510.168.622	2.891.615.855	FALSE	0.486355715	0.60075519	0.027202852	-3.273.371.595	2.075.562.904	6.747.138.611	1.601.704.711	2.165.599.955	0	0.171124331	0.08953861	0.070350708	0.082027833	0.671327636
X3998888174_R03C01	3998888174_R03C01	3998888174	R03C01	450K	20159067	Netherlands	NO	SC8143-001	female	female	1	case	1	Blood WB	6.065.339.739	5.679.139.439	47.791.797	5.586.318.785	-3.683.008.981	-1.273.296.484	-3.581.035.681	FALSE	1.017.996.252	0.764306349	0.652201899	8.490.127.627	1.319.800.126	4.107.303.278	273.447.727	5.562.478.598	0.028361647	0.461828599	0.0267274	0.107440562	0.025367875	0.447026239
X3998888174_R03C02	3998888174_R03C02	3998888174	R03C02	450K	20159067	Netherlands	NO	SC4375-201	female	female	1	case	1	Blood WB	5.720.247.083	4.735.540.525	5.819.525.484	5.115.636.079	-9.380.294.685	0.09650744	-4.717.919.912	FALSE	220.744.378	1.004.071.602	124.663.658	7.148.841.695	217.610.115	1.009.209.448	1.476.989.826	3.182.674.053	-8.03E-18	0.125323566	0	0.083333473	0.031024795	0.833182557
X3998888174_R04C01	3998888174_R04C01	3998888174	R04C01	450K	20159067	Netherlands	NO	SC4271-201	male	male	0	case	1	Blood WB	6.806.863.418	6.049.634.631	4.870.739.113	6.860.624.075	-7.820.938.986	-1.726.907.417	-0.8364116	FALSE	1.881.890.196	0.185473895	1.323.573.156	432.526.085	1.940.453.028	992.912.894	2.175.849.406	302.557.443	0.009171643	0.189697267	0.032467261	0.114561846	0.068839688	0.683554172
X3998888174_R04C02	3998888174_R04C02	3998888174	R04C02	450K	20159067	Netherlands	NO	SC7018-008	female	female	1	case	1	Blood WB	5.257.103.638	5.163.936.016	299.755.432	4.884.862.787	-1.209.490.094	-2.312.693.671	-3.330.158.696	FALSE	0.501588778	0.711397194	2.190.571.779	2.064.867.133	1.887.728.766	2.402.175.068	255.706.434	381.217.311	0.027970123	0.265886808	0.005649441	0.065905559	0.084712811	0.634915274
X3998888174_R05C01	3998888174_R05C01	3998888174	R05C01	450K	20159067	Netherlands	NO	SC4333-201	male	male	0	control	0	Blood WB	6.211.393.274	6.047.403.817	4.842.932.427	6.541.006.504	-2.176.532.359	-1.295.590.378	1.480.977.063	FALSE	0.703482467	0.303255973	0.685198193	-9.968.951.677	202.727.149	7.357.624.129	2.165.169.724	1.090.476.858	0.023746689	0.099537438	0.006494675	0.031532745	0.042893406	0.869442447
X3998888174_R05C02	3998888174_R05C02	3998888174	R05C02	450K	20159067	Netherlands	NO	SC4119-202	male	male	0	case	1	Blood WB	5.716.403.569	5.512.981.354	5.353.021.267	6.213.056.962	-1.074.452.688	-287.935.965	4.693.040.588	FALSE	0.473396421	0.980669913	0.806190487	-7.443.985.659	1.967.396.821	8.917.782.052	1.870.949.162	2.486.460.451	0	0.128918286	0.003388196	0.048818428	0.020819912	0.872676599
X3998888174_R06C01	3998888174_R06C01	3998888174	R06C01	450K	20159067	Netherlands	NO	431-BG00948	female	female	1	control	0	Blood WB	6.876.321.208	690.574.353	5.566.044.966	7.008.868.173	-0.131933939	-1.443.226.807	-0.209569172	FALSE	0.276622614	0.053274829	0.903708921	-1.209.700.077	1.865.739.755	-1.701.173.821	1.634.825.282	-2.179.674.553	0.054276596	0.174478406	0.061981717	0.068750486	0.061562693	0.67359022
X3998888174_R06C02	3998888174_R06C02	3998888174	R06C02	450K	20159067	Netherlands	NO	SC7030-006	male	male	0	case	1	Blood WB	6.854.907.344	7.100.608.484	6.040.375.129	7.815.590.589	1.999.428.133	-6.866.318.952	7.801.913.668	FALSE	0.168351269	1.636.321.317	0.216096711	-207.400.431	183.262.366	1.463.843.663	128.359.559	66.023.304	0.039951986	0.121431274	0.08267962	0.050037158	0.087786638	0.707377339
X3999423078_R01C01	3999423078_R01C01	3999423078	R01C01	450K	20159067	Netherlands	NO	SC4352-201	male	male	0	case	1	Blood WB	6.408.510.638	6.358.338.989	5.121.872.577	6.698.108.753	-0.172517806	-1.197.016.994	5.219.544.991	FALSE	0.285095488	109.170.801	0.539303701	-1.069.234.689	2.233.702.858	5.177.536.099	182.248.787	0.457921285	0.005782451	0.108985636	0.040342898	0.036065469	0.06515682	0.805983715
X3999423078_R01C02	3999423078_R01C02	3999423078	R01C02	450K	20159067	Netherlands	NO	SC4165-201	female	female	1	case	1	Blood WB	6.131.503.089	624.232.023	5.126.735.583	5.772.328.545	1.320.391.671	-9.097.571.744	-1.208.837.018	FALSE	0.026585825	0.264017226	0.114142021	-0.482198169	1.490.831.525	7.835.177.584	1.930.401.796	1.866.737.649	0.185377891	0.254796062	0.060338136	0.071373296	0.024949873	0.509506286
X3999423078_R02C01	3999423078_R02C01	3999423078	R02C01	450K	20159067	Netherlands	NO	GK3135-002	female	female	1	control	0	Blood WB	5.176.115.305	5.283.353.625	4.520.978.576	5.460.143.284	0.916123505	-6.428.484.583	4.466.504.145	FALSE	0.057815028	0.9328941	0.280898812	7.676.354.138	1.346.732.232	593.812.237	2.096.461.428	3.719.502.949	0.132418898	0.345745368	0.022020447	0.128635637	0.027415158	0.451274905
X3999423078_R02C02	3999423078_R02C02	3999423078	R02C02	450K	20159067	Netherlands	NO	SC8151-001	female	female	1	case	1	Blood WB	5.218.943.034	5.540.552.521	4.469.338.861	4.840.511.675	3.878.375.989	-8.344.736.806	-1.729.222.513	FALSE	0.560627521	0.373764865	0.002717956	524.632.199	2.373.379.872	5.067.095.399	2.991.078.761	2.805.352.069	0.022260404	0.016765976	-4.93E-19	0.024558099	0	0.994267486
X3999423078_R03C01	3999423078_R03C01	3999423078	R03C01	450K	20159067	Netherlands	NO	SC4261-201	female	female	1	case	1	Blood WB	6.976.527.111	6.697.684.012	6.122.477.995	6.709.487.572	-2.641.400.176	-73.100.408	-1.727.760.255	FALSE	0.800534977	0.37345648	0.150423229	-8.326.473.375	1.727.766.038	5.628.596.563	1.954.850.359	3.811.349.966	0.023181182	0.115896906	0.104633302	0.087880834	0.074243657	0.680797733
X3999423078_R03C02	3999423078_R03C02	3999423078	R03C02	450K	20159067	Netherlands	NO	SC4139-201	male	male	0	case	1	Blood WB	615.730.954	5.582.008.761	4.954.685.271	5.997.403.878	-6.178.378.188	-1.054.855.704	-1.514.353.108	FALSE	1.538.965.515	0.328449594	0.328896505	7.111.605.389	1.888.318.012	8.442.139.934	138.134.891	2.665.221.159	1.73E-18	0.190435301	0.011189446	0.041928864	0.029675109	0.796399558
X3999423078_R04C01	3999423078_R04C01	3999423078	R04C01	450K	20159067	Netherlands	NO	SC4354-201	male	male	0	control	0	Blood WB	591.132.464	5.336.588.925	4.298.153.137	5.735.234.293	-5.056.328.772	-1.531.055.784	-1.421.794.456	FALSE	1.304.710.298	0.30892927	1.033.701.049	-7.280.194.568	2.003.696.725	6.654.265.724	2.512.834.347	3.551.810.714	0.001436891	0.161495146	0.062499977	0.043085494	0.072178112	0.742631136
X3999423078_R04C02	3999423078_R04C02	3999423078	R04C02	450K	20159067	Netherlands	NO	SC4355-201	female	female	1	control	0	Blood WB	5.523.404.255	5.908.810.501	4.836.559.291	5.547.209.129	3.987.914.019	-7.117.784.109	1.076.902.045	FALSE	0.58349626	0.218037842	0.178878367	-1.025.806.943	2.000.843.635	3.122.177.832	2.628.655.863	471.840.714	0	0.204603072	0.000146037	0.07850181	0.043861941	0.756390804
X3999423078_R05C01	3999423078_R05C01	3999423078	R05C01	450K	20159067	Netherlands	NO	SC4143-201	male	male	0	case	1	Blood WB	5.267.536.033	5.311.148.591	3.721.648.284	5.145.144.935	-0.029960959	-1.552.514.414	-2.188.147.061	FALSE	0.255333264	0.470550587	1.065.461.102	9.871.848.204	185.993.896	7.691.586.905	2.020.051.882	2.489.137.104	0.074406458	0.173320866	0	0.06760578	0.025929446	0.739451546
X3999423078_R05C02	3999423078_R05C02	3999423078	R05C02	450K	20159067	Netherlands	NO	SC4134-201	male	male	0	case	1	Blood WB	5.533.836.651	5.655.491.158	4.665.151.781	5.670.077.131	0.197698836	-7.602.007.252	-0.372485667	FALSE	0.207803723	0.087633397	0.107210452	1.308.443.103	2.319.262.233	8.364.757.909	2.126.361.228	2.995.554.884	0.062260128	0.063357341	0	0.051576509	0.042423582	0.851779807
X3999423078_R06C01	3999423078_R06C01	3999423078	R06C01	450K	20159067	Netherlands	NO	SC4342-201	male	male	0	control	0	Blood WB	7.023.747.426	692.608.283	6.406.694.994	7.885.718.431	-2.104.739.415	-5.581.392.698	6.752.031.844	FALSE	0.688493937	1.414.904.593	0.406273467	-1.181.247.811	1.982.087.213	9.297.322.471	1.453.226.799	1.197.056.279	0.034677202	0.131978279	0.100100112	0.053446934	0.109239255	0.671109227
X3999423078_R06C02	3999423078_R06C02	3999423078	R06C02	450K	20159067	Netherlands	NO	SC2079-201	female	female	1	case	1	Blood WB	5.081.125.601	5.451.033.789	4.971.228.295	4.930.398.044	3.072.100.672	-2.784.875.928	-2.248.389.873	FALSE	0.392297858	0.483255604	0.820174642	1.450.594.074	2.032.521.155	882.408.689	2.041.875.133	5.337.983.717	-3.70E-18	0.179515081	0	0.034558858	0.006151373	0.861090567
X9704031032_R02C01	9704031032_R02C01	9704031032	R02C01	450K	GSE80417	UK	NA	C0301	female	female	1	control	0	Blood WB	23	2.793.613.826	1.146.279.713	2.368.494.348	4.936.138.259	-1.153.720.287	0.684943477	FALSE	0.710726611	0.115433509	0.570245968	-877.527.182	1.759.115.731	7.601.481.793	3.180.247.588	3.184.769.477	0.092790638	0.164607749	0	0.064655925	0.036671249	0.73404983
X9704031032_R06C01	9704031032_R06C01	9704031032	R06C01	450K	GSE80417	UK	NA	C0256	male	male	0	control	0	Blood WB	57	6.139.726.814	4.736.454.765	615.510.396	4.397.268.136	-9.635.452.354	4.551.039.601	FALSE	0.616909601	0.700481091	0.282743616	-7.503.987.196	1.932.557.982	1.186.900.656	1.651.682.523	2.129.042.688	0.017568827	0.149553804	0.043824875	0.059650518	0.043415544	0.786790338
X9721367113_R05C01	9721367113_R05C01	9721367113	R05C01	450K	GSE80417	UK	NA	00S168	female	female	1	case	1	Blood WB	35	3.463.504.003	2.287.157.711	3.156.015.467	-0.36495997	-1.212.842.289	-3.439.845.332	FALSE	0.212191848	0.985943528	0.659625279	2.873.348.555	1.840.312.669	9.680.319.723	2.269.482.352	3.544.702.932	0.018047081	0.064900759	0.060597936	0.043864664	0.081520642	0.824202462
X9721367113_R06C01	9721367113_R06C01	9721367113	R06C01	450K	GSE80417	UK	NA	C2342	male	male	0	control	0	Blood WB	56	5.440.459.746	4.503.533.952	5.385.830.969	-1.595.402.539	-1.096.466.048	-2.141.690.311	FALSE	0.426411263	0.711976301	0.483690302	-8.984.349.899	2.204.071.871	9.106.361.723	1.791.792.818	-3.029.211.458	0	0.114815407	0.051471293	0.061228939	0.030015575	0.846439457
X9721367113_R06C02	9721367113_R06C02	9721367113	R06C02	450K	GSE80417	UK	NA	C2407	female	female	1	control	0	Blood WB	20	1.768.165.576	2.187.502.011	1.569.935.959	-2.318.344.245	1.875.020.107	-4.300.640.409	FALSE	0.55227504	1.167.608.765	1.457.383.648	-7.246.599.068	2.092.823.894	6.309.412.325	3.094.912.601	4.318.454.868	0.03832859	0.150643875	0	0.062030129	0.035739422	0.79868665
X9741779020_R01C01	9741779020_R01C01	9741779020	R01C01	450K	GSE80417	UK	NA	00S290	male	male	0	case	1	Blood WB	55	5.466.494.061	4.467.480.775	5.355.205.125	-0.335059385	-1.032.519.225	-1.447.948.754	FALSE	0.206986172	0.565566629	0.387016937	8.114.128.081	240.080.106	8.134.820.379	2.399.590.457	3.268.291.886	0.028297604	0.106892796	0.064860633	0.06137644	0.100026043	0.729497921
X9741779020_R01C02	9741779020_R01C02	9741779020	R01C02	450K	GSE80417	UK	NA	C0258	male	male	0	control	0	Blood WB	24	2.115.953.599	1.570.718.489	2.285.372.645	-2.840.464.008	-8.292.815.115	-1.146.273.553	FALSE	0.643175821	0.501900027	0.079766746	-6.909.772.821	2.523.839.465	5.376.220.222	2.856.973.534	3.024.477.266	0.048283264	0.073935285	0.021406134	0.040492514	0.077215657	0.840427484
X9741779020_R02C01	9741779020_R02C01	9741779020	R02C01	450K	GSE80417	UK	NA	F389-01	female	female	1	case	1	Blood WB	48	4.590.874.356	4.044.517.181	437.055.062	-2.091.256.441	-7.554.828.195	-4.294.493.799	FALSE	0.512739171	1.166.311.563	0.031800452	7.620.691.457	2.249.803.431	3.773.031.069	2.297.115.069	402.985.095	0.030223487	0.161517087	0.009518769	0.051097643	0.013342121	0.831655356
X9741779020_R02C02	9741779020_R02C02	9741779020	R02C02	450K	GSE80417	UK	NA	C2288	male	male	0	control	0	Blood WB	24	1.900.360.721	-1.340.874.706	2.399.099.601	-499.639.279	-2.534.087.471	-0.009003985	FALSE	1.018.521.906	0.261886636	2.657.053.942	-7.037.476.016	2.479.553.014	2.441.498.411	417.486.745	397.171.077	0.145323765	0.170028871	0.009316475	0.088037921	0.086132529	0.638640925
X9741779020_R03C02	9741779020_R03C02	9741779020	R03C02	450K	GSE80417	UK	NA	C0216	male	male	0	control	0	Blood WB	42	4.942.547.649	4.148.117.024	4.648.398.474	7.425.476.486	-0.51882976	448.398.474	FALSE	1.144.119.108	0.686329596	1.095.486.825	-3.740.332.395	1.750.005.082	834.445.577	320.136.766	1.915.870.964	0.058467499	0.224443781	0.083300671	0.075638883	0.035390306	0.644276673
X9741779020_R04C01	9741779020_R04C01	9741779020	R04C01	450K	GSE80417	UK	NA	C0114	male	male	0	control	0	Blood WB	39	3.896.001.697	2.979.193.004	4.513.393.938	-0.039983034	-9.208.069.958	6.133.939.383	FALSE	0.155613532	1.034.541.859	0.218132909	5.091.555.201	2.637.170.143	7.243.713.332	173.606.502	9.489.706.225	0.044561464	0.143960597	0.025807306	0.100155096	0.046729401	0.753841236
X9741779020_R04C02	9741779020_R04C02	9741779020	R04C02	450K	GSE80417	UK	NA	0S2188	male	male	0	case	1	Blood WB	25	2.218.053.796	994.720.025	2.427.656.421	-2.819.462.041	-1.505.279.975	-0.723435788	FALSE	0.639519389	0.41266285	1.101.725.976	1.897.492.808	2.338.613.258	9.445.630.706	2.001.683.437	3.691.305.912	0.039517063	0.110751744	0.002482283	0.052007562	0.098715331	0.799226477
X9741779020_R05C01	9741779020_R05C01	9741779020	R05C01	450K	GSE80417	UK	NA	0S2323	male	male	0	case	1	Blood WB	81	7.553.545.271	6.861.361.969	8.423.816.016	-5.464.547.293	-1.238.638.031	3.238.160.156	FALSE	1.100.027.363	0.423406369	0.698622698	7.523.646.636	2.088.490.536	4.500.823.153	2.556.029.819	339.723.178	0.003553015	0.163980141	0.038969238	0.045234027	0.018400056	0.836158474
X9741779020_R05C02	9741779020_R05C02	9741779020	R05C02	450K	GSE80417	UK	NA	0S2157	male	male	0	case	1	Blood WB	34	3.404.924.149	2.221.836.285	3.343.261.996	0.049241489	-1.178.163.715	-0.567380045	FALSE	0.140079589	0.379728294	0.607198992	8.083.298.357	2.058.409.678	6.847.491.419	2.974.094.125	5.289.970.271	0.028039233	0.156396223	0.008836496	0.057552384	0.030788643	0.833715401
X9741779020_R06C02	9741779020_R06C02	9741779020	R06C02	450K	GSE80417	UK	NA	00S291	male	male	0	case	1	Blood WB	44	3.737.430.089	2.244.985.376	4.521.423.675	-6.625.699.113	-2.155.014.624	1.214.236.753	FALSE	1.302.183.294	0.003729584	2.083.980.163	6.911.914.414	2.220.096.756	1.352.502.695	2.481.910.776	3.765.137.666	0.05486679	0.114651339	0.029853434	0.073444739	0.054620928	0.795024233
X9741779024_R01C01	9741779024_R01C01	9741779024	R01C01	450K	GSE80417	UK	NA	C2338	female	female	1	control	0	Blood WB	25	238.827.565	1.208.979.194	240.468.527	-1.117.243.499	-1.291.020.806	-0.953147299	FALSE	0.343164022	0.46114198	0.777813796	-4.742.924.873	1.989.149.771	5.817.792.897	3.191.573.436	3.854.623	0.090119804	0.211648023	0.036449854	0.066039282	0.06360827	0.65576584
X9741779024_R01C02	9741779024_R01C02	9741779024	R01C02	450K	GSE80417	UK	NA	0S2103	male	male	0	case	1	Blood WB	31	2.804.023.549	1.742.758.894	3.264.811.332	-2.959.764.509	-1.357.241.106	1.648.113.325	FALSE	0.663945976	0.087837262	0.877924153	6.967.016.947	1.539.082.596	7.800.636.275	2.730.425.097	601.605.463	0.119051136	0.444897311	0	0.195447631	0.079945905	0.323789778
X9741779024_R02C01	9741779024_R02C01	9741779024	R02C01	450K	GSE80417	UK	NA	C0036	female	female	1	control	0	Blood WB	30	2.584.447.496	1.582.806.208	270.500.082	-4.155.525.035	-1.417.193.792	-2.949.991.803	FALSE	0.872127265	0.882563106	0.968559271	-0.657573708	1.774.327.559	3.988.389.302	27.548.062	4.179.605.471	0.059755553	0.182411649	0.070177255	0.105664434	0.073597277	0.633457434
X9741779024_R02C02	9741779024_R02C02	9741779024	R02C02	450K	GSE80417	UK	NA	C0041	female	female	1	control	0	Blood WB	23	313.596.376	1.917.217.235	2.399.350.478	83.596.376	-3.827.827.649	0.99350478	FALSE	1.306.756.074	0.05031364	0.595239988	-6.527.026.101	171.855.446	587.329.337	2.622.769.165	3.696.457.828	0.070096978	0.153988888	0.031044811	0.064273495	0.057447737	0.732608096
X9741779024_R03C02	9741779024_R03C02	9741779024	R03C02	450K	GSE80417	UK	NA	00S043	male	male	0	case	1	Blood WB	31	3.665.720.898	2.525.252.698	3.465.419.879	5.657.208.979	-5.747.473.016	3.654.198.791	FALSE	0.83626465	0.511208634	0.305032331	-8.909.477.899	2.118.043.042	9.640.718.946	255.253.285	3.319.793.707	0	0.098998976	0.055298147	0.058144352	0.010826095	0.878879259
X9741779024_R04C01	9741779024_R04C01	9741779024	R04C01	450K	GSE80417	UK	NA	C2394	female	female	1	control	0	Blood WB	26	3.078.594.304	2.127.468.075	3.010.018.633	4.785.943.035	-4.725.319.248	4.100.186.325	FALSE	0.6845777	0.605331421	0.459559232	-8.822.368.989	2.274.215.443	1.472.623.616	2.818.346.289	2.215.125.116	0.038561993	0.091869616	0.023859581	0.045726797	0.025229841	0.86835999
X9741779024_R04C02	9741779024_R04C02	9741779024	R04C02	450K	GSE80417	UK	NA	C2452	male	male	0	control	0	Blood WB	43	5.413.292.583	3.355.755.044	4.408.721.865	1.113.292.583	-9.442.449.557	1.087.218.649	FALSE	178.958.412	0.030535934	0.253565888	-6.614.265.703	1.906.423.845	1.152.101.504	2.633.334.215	1.314.515.707	0.123460681	0.189114425	0.025774215	0.132732531	0.068907373	0.598927029
X9741779024_R05C01	9741779024_R05C01	9741779024	R05C01	450K	GSE80417	UK	NA	0S2186	female	female	1	case	1	Blood WB	58	5.451.154.046	5.826.730.184	5.968.120.571	-3.488.459.539	0.267301843	1.681.205.712	FALSE	0.755991507	0.094821197	1.214.332.427	1.068.957.383	2.259.666.843	1.353.219.525	1.627.131.347	3.444.738.158	-2.50E-17	0.026638801	0	0.025668192	0.006450567	102.667.454
X9741779024_R05C02	9741779024_R05C02	9741779024	R05C02	450K	GSE80417	UK	NA	C0292	male	male	0	control	0	Blood WB	30	3.207.601.458	9.895.618.752	2.497.850.376	2.076.014.575	-2.010.438.125	-5.021.496.237	FALSE	0.212780557	1.319.740.729	1.865.412.672	-6.492.892.275	2.365.493.109	6.786.449.051	2.849.921.756	3.179.533.457	0.077245439	0.167707916	0.028040226	0.063167798	0.032743203	0.759311955
X9741779055_R01C02	9741779055_R01C02	9741779055	R01C02	450K	GSE80417	UK	NA	0S2144	male	male	0	case	1	Blood WB	52	5.602.927.278	4.667.058.887	6.049.989.355	4.029.272.778	-5.329.411.133	849.989.355	FALSE	0.552841799	1.533.861.194	0.368233984	8.951.159.891	1.762.470.033	9.169.490.962	2.512.895.424	4.588.268.946	0.019946047	0.178729106	0.029909672	0.054172276	0.077316836	0.741482686
X9741779055_R02C01	9741779055_R02C01	9741779055	R02C01	450K	GSE80417	UK	NA	00S247	male	male	0	case	1	Blood WB	48	470.430.165	5.066.898.568	472.841.921	-0.956983504	2.668.985.684	-0.715807905	FALSE	0.315262839	0.411053035	1.577.413.573	1.929.841.656	2.378.536.753	4.427.143.219	2.618.772.939	3.148.471.969	-1.00E-17	0.079270398	0	0.038294258	0.030114574	0.928904521
X9741779055_R02C02	9741779055_R02C02	9741779055	R02C02	450K	GSE80417	UK	NA	00S209	female	female	1	case	1	Blood WB	27	336.861.763	2.962.147.132	4.327.004.969	6.686.176.298	2.621.471.322	1.627.004.969	FALSE	1.015.407.328	3.173.702.427	1.570.230.459	8.025.253.096	1.405.287.465	1.462.542.893	2.077.120.422	3.851.153.321	0.057697702	0.127285215	0.018312809	0.133685281	0.067965022	0.710961731
X9741779055_R03C01	9741779055_R03C01	9741779055	R03C01	450K	GSE80417	UK	NA	C0147	male	male	0	control	0	Blood WB	61	6.968.879.523	6.760.662.661	6.038.028.951	8.688.795.228	660.662.661	-0.619710494	FALSE	1.364.062.247	0.390772297	2.172.697.247	-1.068.403.173	2.406.139.383	7.840.160.438	229.713.346	1.558.517.477	0	0.084634963	0.091790636	0.072920668	0.082192416	0.779146547
X9741779055_R03C02	9741779055_R03C02	9741779055	R03C02	450K	GSE80417	UK	NA	0S2203	male	male	0	case	1	Blood WB	57	544.044.187	5.498.956.594	5.965.205.438	-2.595.581.303	-2.010.434.062	2.652.054.375	FALSE	0.600541868	0.299712532	0.869989451	1.383.069.649	1.812.902.907	1.168.414.963	2.437.785.513	5.398.130.591	0.011064293	0.277898636	0.031080686	0.092932495	0.044933877	0.667644836
X9741779055_R04C01	9741779055_R04C01	9741779055	R04C01	450K	GSE80417	UK	NA	C0318	male	male	0	control	0	Blood WB	31	2.977.669.182	2.385.745.478	3.219.560.105	-1.223.308.182	-7.142.545.223	1.195.601.046	FALSE	0.361629828	0.00766253	0.094128462	-7.692.721.301	1.930.893.116	1.108.749.971	2.798.610.761	3.448.185.196	0.043401368	0.149471488	0.065988499	0.093505482	0.066193475	0.699606616
X9741779055_R04C02	9741779055_R04C02	9741779055	R04C02	450K	GSE80417	UK	NA	C0022	female	female	1	control	0	Blood WB	18	1.828.077.748	0.084082992	1.435.600.148	0.280777485	-1.791.591.701	-3.643.998.516	FALSE	0.099769292	1.029.028.738	1.534.565.585	-489.397.362	2.134.396.927	3.426.923.325	3.510.562.225	5.668.656.956	0.14708023	0.201884084	0.057972989	0.121479582	0.08029336	0.533762932
X9741779055_R05C01	9741779055_R05C01	9741779055	R05C01	450K	GSE80417	UK	NA	0S2231	male	male	0	case	1	Blood WB	22	2.873.090.693	1.791.891.104	258.762.468	6.730.906.933	-4.081.088.964	3.876.246.801	FALSE	1.023.194.908	0.558070431	0.556952513	2.148.627.563	2.113.029.868	1.043.429.436	2.594.938.963	2.853.185.401	0.095988986	0.128378871	0.089930164	0.081219228	0.082602839	0.645874653
X9741779055_R05C02	9741779055_R05C02	9741779055	R05C02	450K	GSE80417	UK	NA	C0129	male	male	0	control	0	Blood WB	41	3.447.026.267	293.532.471	4.282.090.608	-6.529.737.332	-116.467.529	1.820.906.078	FALSE	1.285.476.398	0.124304056	0.586807496	8.363.736.776	2.258.497.398	5.268.268.179	256.519.604	4.661.117.251	0	0.135687085	0.022149501	0.07881574	0.004147982	0.865434483
X9741779055_R06C01	9741779055_R06C01	9741779055	R06C01	450K	GSE80417	UK	NA	C0198	female	female	1	control	0	Blood WB	25	256.141.571	9.654.198.152	2.451.389.103	0.614157099	-1.534.580.185	-0.486108967	FALSE	0.041728073	0.362576558	1.146.021.372	-6.734.932.166	1.718.257.106	1.337.075.448	2.706.066.103	2.928.259.823	0.083449578	0.164910851	0.076730951	0.112581377	0.055376412	0.635200692
X9741779055_R06C02	9741779055_R06C02	9741779055	R06C02	450K	GSE80417	UK	NA	00S990	female	female	1	case	1	Blood WB	45	4.299.537.878	4.904.387.167	47.417.668	-2.004.621.219	4.043.871.667	2.417.668.002	FALSE	0.497656024	0.250246803	1.785.265.735	1.111.538.217	1.635.924.832	931.383.482	1.947.739.388	4.448.000.414	0.075235368	0.178292687	0.076880414	0.081649323	0.101247062	0.628766114
X9741950169_R01C01	9741950169_R01C01	9741950169	R01C01	450K	GSE80417	UK	NA	C0224	male	male	0	control	0	Blood WB	21	2.337.970.264	1.422.244.407	1.828.692.548	2.379.702.643	-6.777.555.929	-271.307.452	FALSE	0.265652492	0.832563245	0.14930672	-1.199.954.719	1.951.859.354	1.278.208.497	2.476.565.678	4.083.658.802	0.075779823	0.110672437	0.023176525	0.05666037	0.090906541	0.745012402
X9741950169_R01C02	9741950169_R01C02	9741950169	R01C02	450K	GSE80417	UK	NA	C0052	female	female	1	control	0	Blood WB	26	304.539.308	1.752.843.981	2.719.165.089	4.453.930.801	-8.471.560.193	119.165.089	FALSE	0.626774541	0.008496184	0.106789024	-0.225308629	2.011.288.183	1.655.276.872	2.757.738.955	5.129.596.794	0.069954886	0.139092227	0.02431841	0.057923702	0.035115654	0.764018391
X9741950169_R02C01	9741950169_R02C01	9741950169	R02C01	450K	GSE80417	UK	NA	0S2158	male	male	0	case	1	Blood WB	31	3.198.965.189	1.357.936.552	2.227.705.115	0.989651889	-1.742.063.448	-8.722.948.852	FALSE	0.023645375	210.090.838	1.459.689.889	-6.566.567.613	1.544.913.895	2.440.072.144	3.190.071.709	4.814.250.253	0.139835449	0.257448009	0.02885008	0.107268034	0.066524343	0.549308054
X9741950169_R03C01	9741950169_R03C01	9741950169	R03C01	450K	GSE80417	UK	NA	C0271	male	male	0	control	0	Blood WB	29	2.566.709.629	2.112.941.721	3.171.737.293	-3.332.903.713	-7.870.582.786	2.717.372.934	FALSE	0.728909318	0.313497592	0.015934615	-5.528.875.543	2.555.432.496	1.001.506.128	2.429.052.421	1.375.691.349	0.012045561	0.054175827	0.002699789	0.059787551	0.013928585	0.937213466
X9741950169_R03C02	9741950169_R03C02	9741950169	R03C02	450K	GSE80417	UK	NA	0S2160	male	male	0	case	1	Blood WB	24	2.152.069.633	1.987.879.093	223.575.358	-2.479.303.675	-4.121.209.074	-1.642.464.196	FALSE	0.580297993	0.606617856	0.550887246	1.285.730.188	2.287.313.236	6.343.809.756	2.776.841.545	4.474.147.983	0.02010805	0.057813782	0	0.029594676	0.03300459	0.947387462
X9741950169_R05C02	9741950169_R05C02	9741950169	R05C02	450K	GSE80417	UK	NA	C0094	female	female	1	control	0	Blood WB	51	4.612.312.549	4.230.694.215	4.795.892.951	-4.876.874.511	-8.693.057.846	-3.041.070.491	FALSE	0.997713836	0.901784675	0.140274539	-6.586.695.997	1.976.149.079	1.216.211.646	2.514.480.857	2.652.024.957	0.056630004	0.173846366	0.055047909	0.09122281	0.060144585	0.691303458
X9741950169_R06C01	9741950169_R06C01	9741950169	R06C01	450K	GSE80417	UK	NA	00S980	male	male	0	case	1	Blood WB	39	4.870.334.969	2.834.093.059	4.024.147.905	9.703.349.689	-1.065.906.941	1.241.479.051	FALSE	1.540.695.654	0.002019727	0.437491733	-8.973.070.477	1.909.168.563	8.117.565.378	2.588.378.987	1.272.053.656	0.046266841	0.052421477	0.114786298	0.059908725	0.038350764	0.799743383
X9741950169_R06C02	9741950169_R06C02	9741950169	R06C02	450K	GSE80417	UK	NA	0S2252	female	female	1	case	1	Blood WB	53	4.958.716.528	4.715.813.845	5.039.790.264	-3.412.834.722	-5.841.861.551	-2.602.097.358	FALSE	0.742825266	0.809142232	0.290762885	7.666.224.676	2.046.445.856	8.122.571.991	2.269.600.091	5.799.780.119	0.041641413	0.168902733	0	0.058010054	0.067286643	0.78013038
X9769100109_R01C01	9769100109_R01C01	9769100109	R01C01	450K	GSE80417	UK	NA	00S096	male	male	0	case	1	Blood WB	46	4.284.658.649	2.759.757.865	4.222.497.791	-3.153.413.508	-1.840.242.135	-3.775.022.092	FALSE	0.697660167	1.056.680.417	1.608.114.214	4.237.135.189	1.808.172.586	8.283.367.589	2.622.350.615	4.965.141.233	0.081019099	0.219779575	0.013087798	0.079955599	0.114917736	0.61782283
X9769100109_R01C02	9769100109_R01C02	9769100109	R01C02	450K	GSE80417	UK	NA	00S063	female	female	1	case	1	Blood WB	31	3.492.027.179	2.890.107.835	3.006.677.844	3.920.271.793	-2.098.921.653	-0.933221561	FALSE	0.533864784	0.456936782	0.856612096	1.364.664.608	1.740.601.683	9.902.014.903	2.099.015.589	3.126.207.694	0.143288437	0.292366428	0.041209833	0.094735167	0.026474956	0.541416868
X9769100109_R02C01	9769100109_R02C01	9769100109	R02C01	450K	GSE80417	UK	NA	0S2201	male	male	0	case	1	Blood WB	35	3.899.529.427	3.155.848.676	4.040.553.803	3.995.294.268	-3.441.513.237	5.405.538.025	FALSE	0.546926158	0.88081746	0.653642129	1.646.966.495	229.291.319	9.058.852.858	2.448.164.784	4.167.334.209	0.014406014	0.111438831	0.021689846	0.080025647	0.019522235	0.864742115
X9769100109_R02C02	9769100109_R02C02	9769100109	R02C02	450K	GSE80417	UK	NA	C2364	male	male	0	control	0	Blood WB	23	1.419.925.162	9.560.215.776	2.147.109.739	-8.800.748.381	-1.343.978.422	-1.528.902.605	FALSE	1.680.858.246	0.582651416	0.857873927	-9.310.817.761	2.380.250.106	8.330.574.789	2.350.477.497	1.665.496.526	0.011361711	0.054863833	0.04489977	0.043590603	0.016299567	0.926276237
X9769100109_R03C02	9769100109_R03C02	9769100109	R03C02	450K	GSE80417	UK	NA	0S2257	male	male	0	case	1	Blood WB	30	3.356.483.932	3.506.440.378	272.282.724	3.564.839.321	506.440.378	-27.717.276	FALSE	0.471984175	0.844941598	1.939.547.478	3.672.583.753	2.056.985.403	6.491.003.012	2.174.011.717	1.949.747.195	1.21E-19	0.10998128	0.052191962	0.042726459	0	0.894807645
X9769100109_R04C02	9769100109_R04C02	9769100109	R04C02	450K	GSE80417	UK	NA	C0195	male	male	0	control	0	Blood WB	30	3.306.632.153	1.597.447.288	341.797.565	3.066.321.531	-1.402.552.712	4.179.756.499	FALSE	0.385192486	0.622124192	0.946425217	-8.382.681.645	227.005.306	5.601.998.373	30.010.154	4.018.441.799	0.05707551	0.189402919	0.08345442	0.091903056	0.051811621	0.661733793
X9769100109_R05C01	9769100109_R05C01	9769100109	R05C01	450K	GSE80417	UK	NA	00S341	male	male	0	case	1	Blood WB	45	5.035.379.173	3.556.081.586	5.027.684.348	5.353.791.734	-9.439.184.141	5.276.843.478	FALSE	0.783439864	0.853657308	0.25307223	9.409.372.415	1.695.554.493	1.436.683.284	1.933.542.089	7.675.861.974	0.061399726	0.237475258	0.021416092	0.159653951	0.084120702	0.577742002
X9769100109_R05C02	9769100109_R05C02	9769100109	R05C02	450K	GSE80417	UK	NA	F101-01	male	male	0	case	1	Blood WB	29	3.122.199.652	2.668.225.657	3.117.129.429	2.221.996.517	-231.774.343	2.171.294.289	FALSE	0.238195937	0.198251223	0.823531114	-522.696.842	228.457.536	1.006.792.894	2.659.317.545	-422.451.824	0.01064771	0.051341928	0.02816324	0.0531275	0.044968118	0.908599972
X9769100109_R06C01	9769100109_R06C01	9769100109	R06C01	450K	GSE80417	UK	NA	C0099	male	male	0	control	0	Blood WB	32	3.117.888.663	1.712.146.397	3.639.775.744	-0.821113373	-1.487.853.603	4.397.757.438	FALSE	0.29160792	0.668131881	107.538.118	-4.994.862.362	2.184.743.888	4.953.768.298	3.130.416.952	3.789.173.888	0.114897567	0.168915398	0.029394227	0.103726131	0.040907544	0.722341126
X9769100109_R06C02	9769100109_R06C02	9769100109	R06C02	450K	GSE80417	UK	NA	C2383	male	male	0	control	0	Blood WB	30	3.402.136.566	2.483.349.517	3.730.074.374	4.021.365.656	-5.166.504.833	7.300.743.741	FALSE	0.551465174	1.280.788.377	0.392861791	1.308.853.691	2.133.162.537	145.965.059	1.803.802.556	3.340.879.841	0.083910487	0.097402208	0.035219179	0.088408232	0.059594207	0.756297425
X9806233007_R01C01	9806233007_R01C01	9806233007	R01C01	450K	GSE80417	UK	NA	C0186	male	male	0	control	0	Blood WB	45	5.101.163.092	2.975.084.693	4.452.116.768	6.011.630.916	-1.524.915.307	-0.478832323	FALSE	0.897969326	0.36104087	1.131.410.227	-1.896.030.672	1.505.985.093	102.659.423	1.790.080.592	4.212.976.794	0.126359209	0.177557383	0.010533699	0.107174734	0.068796324	0.628585094
X9806233007_R01C02	9806233007_R01C02	9806233007	R01C02	450K	GSE80417	UK	NA	C2392	female	female	1	control	0	Blood WB	25	2.154.485.932	1.867.962.106	2.482.323.424	-3.455.140.681	-6.320.378.943	-0.17676576	FALSE	0.750190711	0.297291674	0.218421705	-7.965.092.572	1.623.183.138	4.305.869.939	2.612.982.929	3.501.051.526	0.037284432	0.103231029	0.0002575	0.053163279	0.007849893	0.882003521
X9806233007_R02C01	9806233007_R02C01	9806233007	R02C01	450K	GSE80417	UK	NA	00S088	male	male	0	case	1	Blood WB	35	3.202.404.121	6.552.891.842	2.423.993.785	-2.975.958.787	-2.844.710.816	-1.076.006.215	FALSE	0.666765392	2.530.827.975	3.126.647.309	5.014.074.714	1.345.634.236	-0.441461855	3.708.545.585	6.322.352.608	0.080501311	0.350135126	0	0.098195669	0.023237382	0.594634801
X9806233007_R02C02	9806233007_R02C02	9806233007	R02C02	450K	GSE80417	UK	NA	C0281	female	female	1	control	0	Blood WB	39	5.199.376.962	3.038.883.357	397.091.259	1.299.376.962	-8.611.166.425	0.709125897	FALSE	2.113.556.061	0.110329966	0.127894379	-1.114.155.304	1.636.389.333	5.015.984.927	2.456.408.006	3.183.196.352	0.093286078	0.187846483	0.088431249	0.087832975	0.081437268	0.58759157
X9806233007_R03C01	9806233007_R03C01	9806233007	R03C01	450K	GSE80417	UK	NA	00S269	male	male	0	case	1	Blood WB	63	5.582.062.511	6.241.210.097	7.203.484.149	-7.179.374.888	-0.587899033	9.034.841.495	FALSE	139.857.796	16.467.585	1.085.045.088	1.794.979.455	1.540.350.744	1.853.470.138	136.485.751	2.036.344.577	0.09048064	0.084857808	0.025103368	0.042262712	0.077914145	0.782373427
X9806233007_R03C02	9806233007_R03C02	9806233007	R03C02	450K	GSE80417	UK	NA	00S201	female	female	1	case	1	Blood WB	45	3.890.829.813	4.161.194.644	4.649.885.715	-6.091.701.873	-3.388.053.564	1.498.857.151	FALSE	1.209.214.651	0.056337711	0.661724042	-1.630.787.435	2.398.214.962	9.642.410.115	1.690.330.499	1.568.327.692	0.06602722	0.134979335	0.023726762	0.095190601	0.033674842	0.758243725
X9806233007_R04C01	9806233007_R04C01	9806233007	R04C01	450K	GSE80417	UK	NA	0S2268	male	male	0	case	1	Blood WB	48	4.716.580.825	4.535.917.558	5.059.985.128	-0.834191754	-2.640.824.417	2.599.851.283	FALSE	0.293884859	0.288695407	0.774688459	-7.925.757.255	1.899.910.326	3.559.045.918	2.700.295.017	3.372.398.067	0.0070316	0.109896675	0.025561804	0.03973989	0.030437207	0.879735984
X9806233007_R04C02	9806233007_R04C02	9806233007	R04C02	450K	GSE80417	UK	NA	0S2288	male	male	0	case	1	Blood WB	35	4.189.299.828	2.239.850.356	3.844.058.429	6.892.998.284	-1.260.149.644	3.440.584.292	FALSE	1.051.414.928	0.466126675	0.731143471	-1.643.658.798	1.799.796.899	8.066.380.312	2.848.953.673	2.201.596.543	0.111857093	0.081558683	0.104732285	0.05822544	0.078875133	0.690393812
X9806233007_R05C01	9806233007_R05C01	9806233007	R05C01	450K	GSE80417	UK	NA	C2311	male	male	0	control	0	Blood WB	28	372.264.795	1.408.015.157	3.308.635.809	9.226.479.497	-1.391.984.843	5.086.358.093	FALSE	14.576.728	0.813456598	0.93044895	-7.855.165.064	2.070.111.331	6.060.003.236	3.178.489.356	1.897.838.455	0.061827139	0.162546847	0.081433809	0.077099192	0.035547987	0.707869989
X9806233007_R05C02	9806233007_R05C02	9806233007	R05C02	450K	GSE80417	UK	NA	00S038	male	male	0	case	1	Blood WB	32	3.361.052.529	2.499.236.252	3.516.820.208	1.610.525.292	-7.007.637.481	316.820.208	FALSE	0.131739114	0.408642169	0.11452351	9.021.798.568	1.792.255.618	5.749.135.971	2.564.911.036	4.720.978.944	0.032216883	0.101404589	0	0.052696243	0.016995904	0.88915552
X9806233007_R06C01	9806233007_R06C01	9806233007	R06C01	450K	GSE80417	UK	NA	C0050	female	female	1	control	0	Blood WB	29	3.140.575.442	2.126.493.594	3.177.722.711	2.405.754.422	-773.506.406	2.777.227.113	FALSE	0.270188094	0.32612943	0.0045528	-5.534.969.369	185.795.789	1.091.430.989	2.596.236.963	283.081.889	0.102864821	0.126867744	0.037264665	0.102175591	0.047407457	0.707748684
X9806233007_R06C02	9806233007_R06C02	9806233007	R06C02	450K	GSE80417	UK	NA	00S058	female	female	1	case	1	Blood WB	87	7.900.909.988	6.779.442.577	8.957.582.907	-7.990.900.122	-1.920.557.423	2.575.829.074	FALSE	1.539.864.083	0.283625675	1.729.533.055	-8.059.479.171	1.934.190.359	8.445.289.866	2.082.785.669	164.682.543	0.04906631	0.158734134	0.014807288	0.055639598	0.02203756	0.800197509
X9806233017_R01C01	9806233017_R01C01	9806233017	R01C01	450K	GSE80417	UK	NA	C0263	female	female	1	control	0	Blood WB	58	4.933.827.202	4.209.357.044	3.866.670.007	-8.661.727.982	-1.590.642.956	-1.933.329.993	FALSE	1.656.654.867	4.340.154.398	1.230.775.805	-687.751.604	1.652.558.616	1.497.437.876	2.582.880.903	4.947.139.515	0.024885063	0.223897938	0.038754721	0.101649538	0.060370068	0.658314931
X9806233017_R02C02	9806233017_R02C02	9806233017	R02C02	450K	GSE80417	UK	NA	00S085	male	male	0	case	1	Blood WB	19	1.561.954.911	153.315.844	2.004.586.477	-3.380.450.886	-3.668.415.595	104.586.477	FALSE	0.737187257	0.039263403	0.619339542	-0.36741203	1.644.298.536	3.945.710.634	2.724.070.081	3.681.185.502	0.04941891	0.130091911	0.011178707	0.067075705	0.020382396	0.835239178
X9806233017_R03C01	9806233017_R03C01	9806233017	R03C01	450K	GSE80417	UK	NA	C0196	female	female	1	control	0	Blood WB	32	349.493.085	1.873.424.799	3.692.802.317	2.949.308.498	-1.326.575.201	4.928.023.173	FALSE	0.364820577	0.780041037	0.831564129	1.424.200.812	1.895.259.936	5.034.352.922	1.928.594.663	2.800.416.068	0.062799581	0.160741514	0.004848949	0.087443125	0.051759779	0.74122399
X9806233017_R03C02	9806233017_R03C02	9806233017	R03C02	450K	GSE80417	UK	NA	00S004	male	male	0	case	1	Blood WB	43	4.635.259.509	3.631.169.829	5.357.468.684	3.352.595.091	-6.688.301.714	1.057.468.684	FALSE	0.435032564	1.971.732.909	0.162799971	-380.768.172	2.132.524.351	9.838.544.092	2.299.299.041	1.104.041.542	0.049849844	0.028421724	0.08543891	0.082116003	0.093294332	0.778546192
X9806233017_R04C01	9806233017_R04C01	9806233017	R04C01	450K	GSE80417	UK	NA	C2457	male	male	0	control	0	Blood WB	85	7.836.616.147	739.816.787	8.467.610.674	-6.633.838.526	-110.183.213	-0.323893256	FALSE	1.303.600.361	0.328341981	0.491802624	-1.295.874.955	1.769.964.019	1.492.508.459	973.286.135	276.564.216	0.045450012	0.143420027	0.086980399	0.075379608	0.088551784	0.6819487
X9806233017_R04C02	9806233017_R04C02	9806233017	R04C02	450K	GSE80417	UK	NA	00S319	female	female	1	case	1	Blood WB	24	2.901.430.492	102.997.006	3.112.637.349	5.014.304.922	-137.002.994	7.126.373.488	FALSE	0.724335386	1.243.988.663	0.897258024	1.403.596.141	1.770.486.754	3.025.591.329	2.566.593.059	2.040.938.436	0.090025729	0.140642019	0.006195529	0.084791856	0.03547247	0.755752222
X9806233017_R05C02	9806233017_R05C02	9806233017	R05C02	450K	GSE80417	UK	NA	0S2198	male	male	0	case	1	Blood WB	38	361.410.585	1.223.701.005	3.816.060.552	-1.858.941.502	-2.576.298.995	0.160605515	FALSE	0.47229326	0.226091647	2.720.868.372	-3.379.918.978	2.222.141.047	6.511.381.399	1.365.815.664	4.244.042.323	0.074295126	0.121411566	0.025315357	0.079506834	0.01044994	0.808732701
X9806233017_R06C01	9806233017_R06C01	9806233017	R06C01	450K	GSE80417	UK	NA	00S237	male	male	0	case	1	Blood WB	28	2.238.268.965	2.209.630.768	2.428.405.758	-5.617.310.346	-5.903.692.323	-3.715.942.424	FALSE	1.126.623.331	1.044.212.034	0.281415449	8.573.532.819	1.913.168.302	3.570.756.545	2.458.036.925	2.610.223.119	0	0.077328061	0.003288634	0.086866736	0.012111624	0.907725061
X9806233018_R01C01	9806233018_R01C01	9806233018	R01C01	450K	GSE80417	UK	NA	00S028	female	female	1	case	1	Blood WB	43	4.254.320.411	4.884.376.114	4.327.496.245	-0.456795889	5.843.761.142	0.27496245	FALSE	0.228180434	0.201957355	2.057.368.966	2.946.510.765	138.679.047	1.554.863.767	2.005.385.986	4.339.234.098	0.065914263	0.18692659	0.02269434	0.108353096	0.042077357	0.696957648
X9806233018_R02C01	9806233018_R02C01	9806233018	R02C01	450K	GSE80417	UK	NA	00S994	male	male	0	case	1	Blood WB	33	2.746.202.726	2.647.169.959	3.889.912.297	-5.537.972.744	-6.528.300.411	5.899.122.973	FALSE	1.112.810.696	0.984985373	0.186988607	-5.680.828.133	2.146.042.089	120.528.613	2.191.284.604	1.350.914.905	0.092979713	0.094955831	0.016589182	0.053816001	0.054224189	0.782004718
X9806233018_R02C02	9806233018_R02C02	9806233018	R02C02	450K	GSE80417	UK	NA	C0081	male	male	0	control	0	Blood WB	27	2.565.576.784	1.014.449.912	2.889.773.514	-1.344.232.161	-1.685.550.088	1.897.735.136	FALSE	0.38268263	0.140518332	1.374.254.267	-7.901.705.892	1.499.543.518	1.709.540.713	2.995.215.429	612.265.412	0.0596878	0.109207701	0.130649743	0.077202763	0.061645451	0.666920679
X9806233018_R03C01	9806233018_R03C01	9806233018	R03C01	450K	GSE80417	UK	NA	C0336	male	male	0	control	0	Blood WB	43	354.163.504	3.391.517.411	4.034.357.627	-7.583.649.599	-9.084.825.885	-2.656.423.734	FALSE	1.468.961.978	0.820607463	0.199501148	1.055.668.269	1.270.116.454	416.868.059	2.633.100.166	5.809.604.464	0.045510828	0.299604161	0.103615865	0.138816215	0.074974031	0.467814475
X9806233018_R03C02	9806233018_R03C02	9806233018	R03C02	450K	GSE80417	UK	NA	0S2319	male	male	0	case	1	Blood WB	47	4.730.707.079	2.849.860.358	4.876.553.456	0.307070787	-1.850.139.642	1.765.534.556	FALSE	0.095191641	0.112618254	1.623.077.042	4.027.430.154	1.811.520.217	4.477.377.408	2.869.907.516	3.797.316.797	0.120375152	0.234258163	0	0.136581225	0.031172501	0.620244551
X9806233018_R04C01	9806233018_R04C01	9806233018	R04C01	450K	GSE80417	UK	NA	C0139	male	male	0	control	0	Blood WB	25	2.046.071.126	9.258.234.271	3.050.845.555	-4.539.288.736	-1.574.176.573	5.508.455.546	FALSE	0.938940327	0.902537538	1.205.882.298	-7.110.447.868	2.093.783.753	5.568.823.239	2.758.271.766	4.128.600.863	0.045979306	0.179995859	0.031104574	0.074517538	0.051534048	0.735484777
X9806233018_R04C02	9806233018_R04C02	9806233018	R04C02	450K	GSE80417	UK	NA	C0220	female	female	1	control	0	Blood WB	47	6.143.842.812	4.289.395.526	5.271.137.241	1.443.842.812	-4.106.044.737	5.711.372.415	FALSE	2.365.070.359	0.945361831	0.553179756	240.630.069	1.776.623.219	952.218.285	1.713.824.838	3.154.875.596	0.049329831	0.14472696	0.041677654	0.088978638	0.074870129	0.701613272
X9806233018_R05C01	9806233018_R05C01	9806233018	R05C01	450K	GSE80417	UK	NA	00S068	male	male	0	case	1	Blood WB	49	4.492.117.663	3.892.672.325	4.521.340.449	-4.078.823.372	-1.007.327.675	-3.786.595.512	FALSE	0.858773545	1.059.122.912	0.34893292	810.247.563	1.629.141.785	3.228.925.425	3.036.494.155	4.542.211.478	0.059699039	0.257196581	0.084356931	0.179315127	0.019363372	0.554576202
X9806233018_R05C02	9806233018_R05C02	9806233018	R05C02	450K	GSE80417	UK	NA	C2557	female	female	1	control	0	Blood WB	47	5.313.332.584	4.013.528.278	4.808.303.753	6.133.325.841	-686.471.722	1.083.037.531	FALSE	0.919156349	0.031418332	0.136129872	-8.322.571.954	1.481.559.058	5.604.106.099	1.616.685.951	2.867.368.318	0.12581177	0.273260266	0.022432581	0.073627429	0.027861991	0.610560325
X9806233018_R06C01	9806233018_R06C01	9806233018	R06C01	450K	GSE80417	UK	NA	C0267	female	female	1	control	0	Blood WB	28	2.804.851.538	2.307.485.953	3.510.446.066	0.04851538	-4.925.140.471	7.104.460.656	FALSE	0.140206004	1.239.364.101	0.42935071	-6.304.799.878	1.843.553.979	8.552.641.007	2.703.249.534	3.857.071.832	0.066215237	0.19360511	0.081147959	0.115675157	0.042511571	0.647904641
X9806233018_R06C02	9806233018_R06C02	9806233018	R06C02	450K	GSE80417	UK	NA	0S2200	male	male	0	case	1	Blood WB	47	3.844.103.768	3.469.333.956	5.247.092.165	-8.558.962.315	-1.230.666.044	5.470.921.649	FALSE	1.638.763.417	0.894616251	0.686570829	1.124.913.108	2.192.539.857	1.002.954.292	225.531.818	470.188.341	0.070336876	0.13616727	0	0.046421467	0	0.857048121
X9806233024_R01C01	9806233024_R01C01	9806233024	R01C01	450K	GSE80417	UK	NA	C0248	female	female	1	control	0	Blood WB	26	3.195.395.766	185.885.167	210.474.569	5.953.957.657	-7.411.483.305	-4.952.543.102	FALSE	0.887928441	1.305.188.615	0.053471009	-6.513.062.458	1.672.437.015	7.161.869.437	3.794.920.408	5.251.295.398	0.142763762	0.143905118	0.006712933	0.059942893	0.085547296	0.661047697
X9806233024_R01C02	9806233024_R01C02	9806233024	R01C02	450K	GSE80417	UK	NA	C2405	male	male	0	control	0	Blood WB	55	572.716.863	5.334.806.845	5.739.445.905	2.271.686.304	-1.651.931.551	2.394.459.052	FALSE	0.246846904	0.245348704	0.924187052	-990.898.545	2.080.891.006	1.089.001.114	213.617.785	9.955.699.091	0.015463834	0.089753593	0.09611518	0.074737451	0.097176442	0.718079258
X9806233024_R02C01	9806233024_R02C01	9806233024	R02C01	450K	GSE80417	UK	NA	00S170	male	male	0	case	1	Blood WB	40	2.550.269.141	1.601.522.287	3.250.788.403	-1.449.730.859	-2.398.477.713	-7.492.115.974	FALSE	2.672.626.431	1.841.149.056	245.204.217	7.477.273.748	1.984.614.252	1.225.135.439	206.127.975	2.793.135.632	0.047951044	0.077562707	0.017283398	0.089696184	0.073163368	0.784103235
X9806233024_R02C02	9806233024_R02C02	9806233024	R02C02	450K	GSE80417	UK	NA	0S2115	female	female	1	case	1	Blood WB	38	3.265.388.806	3.654.523.545	4.304.190.748	-5.346.111.943	-1.454.764.552	5.041.907.483	FALSE	107.940.783	0.804075585	0.953994314	-2.821.086.536	1.851.255.305	6.737.115.051	2.227.956.972	3.647.753.035	0.048204965	0.064690998	0.048312567	0.079649191	0.079185209	0.784592811
X9806233024_R03C02	9806233024_R03C02	9806233024	R03C02	450K	GSE80417	UK	NA	C0199	female	female	1	control	0	Blood WB	57	4.781.223.742	495.188.049	5.558.485.675	-9.187.762.576	-7.481.195.099	-1.415.143.251	FALSE	1.748.237.217	0.55864324	0.042932137	999.042.112	1.466.326.126	6.046.626.447	263.848.998	-1.632.564.276	0.191924787	0.176308256	0.011042639	0.098061697	0.039415858	0.578197717
X9806233024_R04C01	9806233024_R04C01	9806233024	R04C01	450K	GSE80417	UK	NA	C0098	female	female	1	control	0	Blood WB	29	3.003.870.804	2.342.945.767	3.436.005.997	1.038.708.035	-5.570.542.328	5.360.059.967	FALSE	0.032186025	0.87121961	0.331780313	-1.094.146.761	205.307.101	8.858.580.471	2.150.805.396	3.387.201.719	0.077879509	0.157124412	0.042568838	0.071138253	0.018782554	0.732099476
X9806233024_R04C02	9806233024_R04C02	9806233024	R04C02	450K	GSE80417	UK	NA	F394-03	female	female	1	case	1	Blood WB	69	7.271.610.519	7.175.758.194	7.438.855.407	3.716.105.187	2.757.581.938	5.388.554.074	FALSE	0.498319484	0.877233107	1.590.807.355	2.078.909.067	2.105.695.796	1.592.299.237	1.708.787.272	1.459.578.379	0.100266267	0.094012966	0.097916379	0.081295834	0.052024624	0.706184861
X9806233024_R05C01	9806233024_R05C01	9806233024	R05C01	450K	GSE80417	UK	NA	C0245	male	male	0	control	0	Blood WB	36	4.202.305.283	2.316.455.311	4.222.638.191	602.305.283	-1.283.544.689	6.226.381.908	FALSE	0.899957875	1.054.051.256	0.766511572	-51.455.543	1.673.911.157	7.858.966.027	1.420.375.421	2.683.261.068	0.070918407	0.178352777	0.020814681	0.138121442	0.064296624	0.655471595
X9806233024_R06C01	9806233024_R06C01	9806233024	R06C01	450K	GSE80417	UK	NA	00S223	female	female	1	case	1	Blood WB	43	3.101.922.191	4.003.696.994	4.654.024.409	-1.198.077.809	-2.963.030.058	3.540.244.091	FALSE	2.234.499.773	0.487159231	0.725978137	-208.628.077	1.621.702.078	3.182.609.682	2.642.082.688	2.878.683.006	0.029436843	0.095321582	0.039195877	0.0459828	0.063721525	0.818911312
X9806233024_R06C02	9806233024_R06C02	9806233024	R06C02	450K	GSE80417	UK	NA	0S2134	male	male	0	case	1	Blood WB	80	6.955.331.991	5.232.751.466	7.624.142.356	-1.044.668.009	-2.767.248.534	-3.758.576.441	FALSE	1.967.414.106	1.053.209.668	3.009.541.578	-6.809.452.219	1.588.272.977	1.914.981.105	2.732.487.215	1.611.483.124	0	0.09637802	0.053763751	0.039174133	0.029284379	0.8833043
X9806233034_R01C01	9806233034_R01C01	9806233034	R01C01	450K	GSE80417	UK	NA	00S263	female	female	1	case	1	Blood WB	58	4.873.298.394	4.781.790.158	5.932.863.223	-9.267.016.063	-1.018.209.842	1.328.632.226	FALSE	1.762.035.208	0.020412841	0.365384335	-5.068.619.458	2.390.942.919	115.700.664	3.149.031.066	1.534.343.563	0	0.046026398	0.018437187	0.046846642	0.077580694	0.890784418
X9806233034_R01C02	9806233034_R01C02	9806233034	R01C02	450K	GSE80417	UK	NA	C2451	female	female	1	control	0	Blood WB	49	4.097.515.677	4.638.902.736	5.363.800.202	-8.024.843.233	-261.097.264	4.638.002.024	FALSE	1.545.773.561	0.718833948	0.779201383	-6.465.015.739	1.849.152.103	7.035.103.581	1.694.464.414	1.996.070.766	0.032656607	0.07864882	0.012758944	0.047162251	0.056040359	0.852673979
X9806233034_R02C02	9806233034_R02C02	9806233034	R02C02	450K	GSE80417	UK	NA	C0215	male	male	0	control	0	Blood WB	31	4.420.987.026	2.731.673.991	3.556.223.101	1.320.987.026	-3.683.260.089	4.562.231.009	FALSE	2.151.179.071	0.702842965	0.617095385	-6.583.348.222	2.015.505.838	8.176.638.503	318.241.325	2.457.757.136	0.093906168	0.142097168	0.049138272	0.090019148	0.039583869	0.702926969
X9806233034_R03C01	9806233034_R03C01	9806233034	R03C01	450K	GSE80417	UK	NA	00S262	male	male	0	case	1	Blood WB	40	3.744.008.575	2.881.223.264	413.427.465	-2.559.914.249	-1.118.776.736	1.342.746.504	FALSE	0.594332253	0.023391568	0.517419097	8.979.316.181	2.020.869.547	8.562.846.401	1.719.985.064	1.723.547.927	0.111664648	0.181014306	0.056426033	0.074917856	0.06358024	0.632686413
X9806233034_R03C02	9806233034_R03C02	9806233034	R03C02	450K	GSE80417	UK	NA	C0087	female	female	1	control	0	Blood WB	37	3.332.011.951	2.508.320.381	2.982.256.416	-3.679.880.486	-1.191.679.619	-7.177.435.835	FALSE	0.789317795	1.774.737.846	0.62763203	3.229.142.641	1.521.738.103	1.064.454.458	2.143.111.387	2.551.239.626	0.086284542	0.195184307	0	0.04734541	0.025529014	0.74679723
X9806233034_R04C01	9806233034_R04C01	9806233034	R04C01	450K	GSE80417	UK	NA	0S2219	male	male	0	case	1	Blood WB	44	4.208.049.161	4.017.546.322	4.927.863.425	-1.919.508.388	-3.824.536.781	5.278.634.247	FALSE	0.482837924	0.854035238	0.595737494	1.011.667.418	2.004.523.033	9.749.621.911	2.037.149.986	4.269.280.084	0.010044822	0.150888432	0.004612813	0.051787157	0.01132827	0.873457729
X9806233034_R04C02	9806233034_R04C02	9806233034	R04C02	450K	GSE80417	UK	NA	0S2187	male	male	0	case	1	Blood WB	22	1.483.647.749	5.874.854.174	2.160.579.723	-7.163.522.509	-1.612.514.583	-0.394202768	FALSE	1.395.818.069	0.343180349	1.263.840.837	-1.994.505.109	201.626.402	5.837.936.465	2.939.335.273	243.129.248	0.043810377	0.112849076	0.015995988	0.061690069	0.021440128	0.859888146
X9806233034_R05C01	9806233034_R05C01	9806233034	R05C01	450K	GSE80417	UK	NA	0S2147	female	female	1	case	1	Blood WB	60	5.339.203.176	5.338.525.955	6.187.802.838	-6.607.968.235	-6.614.740.452	1.878.028.384	FALSE	1.299.096.357	0.136359349	0.173920796	424.645.107	2.003.266.631	940.505.924	1.885.638.673	3.953.996.876	0.007080063	0.274311393	0.034023114	0.072502274	0.053871266	0.686097014
X9806233034_R06C01	9806233034_R06C01	9806233034	R06C01	450K	GSE80417	UK	NA	C0329	male	male	0	control	0	Blood WB	48	4.996.644.855	449.466.124	5.710.304.458	196.644.855	-3.053.387.597	9.103.044.584	FALSE	0.193705169	1.661.152.322	0.712318088	-8.267.227.458	1.907.169.429	1.159.454.514	2.061.975.047	5.627.822.366	0.004096847	0.070009278	0.02418031	0.050083937	0.030857805	0.901100653
X9806233034_R06C02	9806233034_R06C02	9806233034	R06C02	450K	GSE80417	UK	NA	C2571	female	female	1	control	0	Blood WB	73	5.859.903.191	6.095.119.982	7.095.789.033	-1.440.096.809	-1.204.880.018	-2.042.109.673	FALSE	2.655.853.601	0.690960451	0.647588097	-3.660.322.652	1.444.858.229	1.510.344.067	1.296.145.056	1.783.637.438	0.042854626	0.210187803	0.023457262	0.045951487	0.012026493	0.760272625
X9806233036_R01C01	9806233036_R01C01	9806233036	R01C01	450K	GSE80417	UK	NA	00S117	female	female	1	case	1	Blood WB	52	5.317.599.153	5.379.556.495	5.449.858.477	1.175.991.526	1.795.564.949	2.498.584.768	FALSE	0.05608701	0.267323763	1.445.371.797	1.166.071.016	2.416.743.219	6.552.741.252	2.310.232.994	3.200.182.219	-1.36E-18	0.059502034	0	0.03351361	0.053942973	0.925505206
X9806233036_R01C02	9806233036_R01C02	9806233036	R01C02	450K	GSE80417	UK	NA	S2218	male	male	0	case	1	Blood WB	23	2.024.087.347	2.671.916.895	240.652.626	-2.759.126.528	-2.032.808.311	1.065.262.599	FALSE	0.629015008	0.035169616	1.899.231.414	0.348972619	2.158.961.527	7.050.558.267	2.966.985.224	1.921.709.392	0.040579786	0.105006681	0.02291327	0.074012521	0.02750161	0.820143235
X9806233036_R02C01	9806233036_R02C01	9806233036	R02C01	450K	GSE80417	UK	NA	00S003	male	male	0	case	1	Blood WB	51	4.806.316.313	4.724.084.235	4.878.324.345	-2.936.836.874	-3.759.157.655	-2.216.756.554	FALSE	0.659954287	0.727818546	0.605621363	1.420.107.981	1.659.625.794	710.079.671	2.110.879.802	7.088.249.276	0.00899109	0.124803924	0.048307798	0.060556154	0.07995616	0.779661126
X9806233036_R02C02	9806233036_R02C02	9806233036	R02C02	450K	GSE80417	UK	NA	C0171	male	male	0	control	0	Blood WB	34	3.210.609.128	316.355.832	3.369.514.441	-1.893.908.717	-2.364.416.796	-0.304855586	FALSE	0.478381034	0.324324204	0.81647514	3.042.731.931	2.084.561.445	8.615.005.354	2.136.344.333	2.738.084.981	0.06570587	0.095629954	0.063806237	0.085673742	0.054602826	0.740040841
X9806233036_R03C01	9806233036_R03C01	9806233036	R03C01	450K	GSE80417	UK	NA	C0356	male	male	0	control	0	Blood WB	46	2.767.792.522	2.665.248.694	4.875.302.319	-1.832.207.478	-1.934.751.306	2.753.023.188	FALSE	3.338.516.246	0.321021348	1.750.991.047	-5.296.970.559	149.125.115	1.209.314.834	253.348.008	2.998.783.884	0.074445332	0.288607752	0.021431772	0.088323785	0.03249293	0.60275398
X9806233036_R03C02	9806233036_R03C02	9806233036	R03C02	450K	GSE80417	UK	NA	C0141	female	female	1	control	0	Blood WB	39	433.135.181	3.319.238.906	3.470.296.115	4.313.518.098	-580.761.094	-4.297.038.855	FALSE	0.602328763	116.684.868	0.295940815	-2.056.325.725	1.548.546.927	1.319.584.804	1.918.342.528	4.721.710.532	0.06890755	0.212842072	0.03263351	0.08407087	0.037839029	0.677375827
X9806233036_R04C01	9806233036_R04C01	9806233036	R04C01	450K	GSE80417	UK	NA	0S2280	male	male	0	case	1	Blood WB	52	5.555.632.312	5.181.607.146	6.605.144.276	3.556.323.123	-0.183928536	1.405.144.276	FALSE	0.470501509	2.705.479.775	1.146.116.436	5.036.023.219	1.988.033.757	8.246.130.072	2.048.906.269	1.491.962.642	0.013009635	0.107347394	0.014699282	0.073761086	0.039229845	0.852295853
X9806233036_R04C02	9806233036_R04C02	9806233036	R04C02	450K	GSE80417	UK	NA	00S145	male	male	0	case	1	Blood WB	87	9.278.610.932	8.741.621.904	8.876.157.727	5.786.109.322	0.416219043	176.157.727	FALSE	0.858706133	0.111783094	1.236.845.394	-1.411.148.852	2.150.116.395	1.245.246.397	1.408.838.348	-2.227.265.208	0	0.179639207	0.05860141	0.075693606	0.029497734	0.784360813
X9806233036_R05C01	9806233036_R05C01	9806233036	R05C01	450K	GSE80417	UK	NA	C2298	female	female	1	control	0	Blood WB	23	2.191.477.459	5.827.004.655	2.182.823.915	-1.085.225.408	-1.717.299.534	-117.176.085	FALSE	0.337589688	0.507278957	1.422.252.363	-8.084.503.786	1.717.407.265	9.743.886.493	2.961.166.744	198.449.326	0.131889932	0.251612738	0	0.067068501	0.053918408	0.617964516
X9806233036_R05C02	9806233036_R05C02	9806233036	R05C02	450K	GSE80417	UK	NA	C2329	male	male	0	control	0	Blood WB	23	3.910.719.577	1.789.129.972	2.981.283.187	1.610.719.577	-5.108.700.277	6.812.831.872	FALSE	2.655.601.944	1.177.817.731	0.401600553	-1.221.121.683	1.383.619.731	1.286.631.808	3.758.636.941	3.689.257.951	0.225937422	0.108178425	0.114099537	0.106911783	0.068264896	0.511840219
X9806233036_R06C01	9806233036_R06C01	9806233036	R06C01	450K	GSE80417	UK	NA	C0290	female	female	1	control	0	Blood WB	24	1.818.359.933	1.516.990.338	1.966.511.844	-5.816.400.673	-883.009.662	-4.334.881.563	FALSE	1.161.284.854	1.174.835.139	0.160991752	-1.198.259.487	2.173.500.129	731.588.369	2.920.586.537	7.328.804.599	0.043868088	0.094896977	0.015276565	0.073710781	0.003463117	0.87726478
X9806233036_R06C02	9806233036_R06C02	9806233036	R06C02	450K	GSE80417	UK	NA	0S2156	male	male	0	case	1	Blood WB	43	4.103.761.714	3.276.642.823	617.604.655	-1.962.382.859	-1.023.357.177	187.604.655	FALSE	0.490302347	3.699.288.588	0.37316596	1.409.995.182	141.380.931	1.143.212.255	1.940.805.867	4.791.999.351	0.15095955	0.315706699	0	0.155531618	0.021514906	0.503988438
X9806233066_R01C01	9806233066_R01C01	9806233066	R01C01	450K	GSE80417	UK	NA	00S274	male	male	0	case	1	Blood WB	65	6.156.442.508	576.915.655	6.331.394.438	-3.435.574.924	-73.084.345	-1.686.055.622	FALSE	0.746784323	0.615817544	0.069049695	6.249.292.166	2.075.502.603	1.445.883.246	1.516.404.507	4.201.695.465	0.018596384	0.130670668	0.146479401	0.04742715	0.11700806	0.62335645
X9806233066_R01C02	9806233066_R01C02	9806233066	R01C02	450K	GSE80417	UK	NA	0S2166	male	male	0	case	1	Blood WB	42	430.812.578	3.142.413.351	423.768.732	1.081.257.796	-1.057.586.649	0.376873201	FALSE	0.039593916	0.18044975	0.424913304	8.284.741.291	1.528.198.365	5.826.816.736	1.914.280.636	3.617.334.646	0.079584819	0.214008691	0.050205189	0.109804999	0.065792682	0.60910944
X9806233066_R02C02	9806233066_R02C02	9806233066	R02C02	450K	GSE80417	UK	NA	C0313	female	female	1	control	0	Blood WB	47	4.897.652.581	4.017.964.765	5.382.126.115	1.976.525.811	-6.820.352.348	6.821.261.149	FALSE	0.195459615	1.179.596.675	0.142836854	-3.519.391.216	1.861.886.629	2.800.103.315	2.235.846.213	3.061.553.958	0	0.098024558	0.024570027	0.036642695	0.027307904	0.892588563
X9806233066_R03C01	9806233066_R03C01	9806233066	R03C01	450K	GSE80417	UK	NA	0S2217	male	male	0	case	1	Blood WB	28	2.298.024.939	1.954.216.169	2.941.287.868	-5.019.750.613	-8.457.838.305	1.412.878.676	FALSE	1.022.588.491	0.03819251	0.10471458	6.349.076.386	1.683.871.988	-0.687825867	2.318.200.424	2.075.998.038	0.067524178	0.130705833	0.056701371	0.085179431	0.009307786	0.761789978
X9806233066_R04C02	9806233066_R04C02	9806233066	R04C02	450K	GSE80417	UK	NA	C0043	male	male	0	control	0	Blood WB	64	6.321.642.227	5.461.014.756	6.049.705.111	-0.783577726	-9.389.852.442	-3.502.948.887	FALSE	0.285072983	0.999261125	0.245614375	-6.270.416.233	2.298.887.743	1.298.728.454	183.328.102	1.179.751.398	0	0.098259481	0.066903301	0.060427317	0.050994778	0.808783255
X9806233066_R05C01	9806233066_R05C01	9806233066	R05C01	450K	GSE80417	UK	NA	00S097	male	male	0	case	1	Blood WB	47	4.817.253.666	4.301.879.241	4.330.183.203	1.172.536.664	-3.981.207.593	-3.698.167.965	FALSE	0.05548552	104.046.085	0.572052354	1.101.485.669	1.591.771.552	6.599.441.319	2.778.565.935	4.478.265.335	0.068334827	0.29677328	0.057479856	0.080616204	0.062480626	0.543404891
X9806233066_R05C02	9806233066_R05C02	9806233066	R05C02	450K	GSE80417	UK	NA	0S2183	male	male	0	case	1	Blood WB	42	4.207.164.087	2.744.001.478	46.481.003	0.071640873	-1.455.998.522	4.481.003	FALSE	0.136179868	0.685700319	1.027.223.387	-0.536349219	1.649.259.821	2.917.678.077	2.365.261.128	3.117.381.712	0.04266461	0.200088206	0.072106715	0.060823627	0.025964963	0.718030364
X9806233066_R06C01	9806233066_R06C01	9806233066	R06C01	450K	GSE80417	UK	NA	C0150	female	female	1	control	0	Blood WB	24	351.242.222	2.268.510.112	2.507.032.401	111.242.222	-1.314.898.883	1.070.324.012	FALSE	1.788.068.824	0.034101438	0.975138891	-698.487.861	1.784.858.388	1.503.268.671	2.777.682.914	1.758.942.834	0.089997802	0.127203885	0.022334931	0.095820394	0.042903884	0.728673802
X9806233066_R06C02	9806233066_R06C02	9806233066	R06C02	450K	GSE80417	UK	NA	00S333	male	male	0	case	1	Blood WB	25	3.023.526.642	2.280.520.813	3.570.864.158	5.235.266.417	-2.194.791.872	1.070.864.158	FALSE	0.762804668	2.000.003.191	0.842118653	398.777.418	1.914.867.177	1.110.532.892	183.335.879	5.029.452.983	0.08391486	0.065569387	0.004483924	0.070738241	0.055158867	0.807356954
X9806233073_R01C01	9806233073_R01C01	9806233073	R01C01	450K	GSE80417	UK	NA	00S996	male	male	0	case	1	Blood WB	44	4.239.227.813	3.417.616.385	3.882.584.364	-1.607.721.865	-9.823.836.146	-5.174.156.358	FALSE	0.428556051	135.195.866	0.311223052	1.567.351.801	1.648.204.334	160.149.852	1.376.244.171	24.810.677	0.112718756	0.201565357	0.000623553	0.124775141	0.03784672	0.652856071
X9806233073_R01C02	9806233073_R01C02	9806233073	R01C02	450K	GSE80417	UK	NA	0S2240	male	male	0	case	1	Blood WB	36	2.252.854.135	363.051.867	4.215.846.242	-1.347.145.865	0.305186701	6.158.462.417	FALSE	2.494.026.487	1.039.717.287	1.220.059.775	8.333.349.627	1.451.515.745	1.524.709.834	2.669.986.485	1.128.800.793	0.031293541	0.189414763	0.032769198	0.16608256	0.072952926	0.616363154
X9806233073_R02C01	9806233073_R02C01	9806233073	R02C01	450K	GSE80417	UK	NA	C2580	male	male	0	control	0	Blood WB	59	5.854.586.235	5.155.766.529	5.891.095.646	-0.454137654	-7.442.334.713	-0.089043538	FALSE	0.227717637	0.278778466	0.048806963	-3.796.746.839	1.891.160.328	8.059.554.338	1.907.484.086	3.089.923.287	0.064250281	0.198606087	0.128829246	0.116229119	0.058463657	0.56560242
X9806233073_R02C02	9806233073_R02C02	9806233073	R02C02	450K	GSE80417	UK	NA	0S2125	male	male	0	case	1	Blood WB	28	1.984.446.313	1.664.835.371	3.309.292.425	-8.155.536.871	-1.135.164.629	5.092.924.251	FALSE	1.568.527.256	0.814842344	0.542193944	1.432.316.444	240.643.545	1.217.181.951	1.802.243.631	2.665.849.555	0	0.070256153	0.000145986	0.040269282	0.065682438	0.90923159
X9806233073_R03C01	9806233073_R03C01	9806233073	R03C01	450K	GSE80417	UK	NA	C0083	male	male	0	control	0	Blood WB	30	3.299.476.679	1.263.239.842	2.418.619.965	2.994.766.794	-1.736.760.158	-5.813.800.353	FALSE	0.372734843	1.486.951.391	1.451.672.494	4.416.066.884	1.716.352.149	4.570.318.778	2.780.902.884	4.175.757.653	0.103198994	0.12787791	0.044371397	0.102124786	0.044518708	0.687598187
X9806233073_R03C02	9806233073_R03C02	9806233073	R03C02	450K	GSE80417	UK	NA	0S2151	male	male	0	case	1	Blood WB	39	4.023.488.686	3.741.032.845	4.347.415.656	1.234.886.862	-1.589.671.555	4.474.156.563	FALSE	0.066340657	0.684255422	0.933599378	131.844.424	1.887.932.546	6.340.514.976	2.054.853.707	4.188.695.221	0.013795205	0.104759406	0.018416207	0.041985411	0.016201197	0.892417432
X9806233073_R04C01	9806233073_R04C01	9806233073	R04C01	450K	GSE80417	UK	NA	C2348	female	female	1	control	0	Blood WB	52	3.369.288.148	4.091.318.892	5.025.845.043	-1.830.711.852	-1.108.681.108	-1.741.549.574	FALSE	3.335.912.368	0.627529184	0.502156754	-1.491.944.934	1.591.167.532	9.985.456.819	2.830.720.255	456.886.401	0.095278754	0.260733115	0.022552571	0.084211293	0.034914181	0.633678111
X9806233073_R04C02	9806233073_R04C02	9806233073	R04C02	450K	GSE80417	UK	NA	C0353	female	female	1	control	0	Blood WB	23	185.164.454	115.264.735	1.742.543.363	-4.483.554.599	-114.735.265	-5.574.566.367	FALSE	0.929237043	1.436.462.605	0.56061952	3.072.854.782	2.049.615.437	1.379.421.121	2.648.653.456	8.021.506.674	0.02566607	0.078735714	0	0.054094469	0.031402221	0.905899696
X9806233073_R05C01	9806233073_R05C01	9806233073	R05C01	450K	GSE80417	UK	NA	0S2150	male	male	0	case	1	Blood WB	28	2.569.178.869	1.428.833.312	2.754.997.728	-2.308.211.312	-1.371.166.688	-0.450022723	FALSE	0.550510902	0.35496079	0.898976533	-8.837.584.492	176.729.134	6.798.239.646	3.357.135.604	4.296.420.763	0.126533092	0.182535386	0.050241721	0.113140018	0.073410026	0.60478553
X9806233073_R05C02	9806233073_R05C02	9806233073	R05C02	450K	GSE80417	UK	NA	F250-02	female	female	1	case	1	Blood WB	34	4.024.248.588	3.205.601.438	4.389.300.763	6.242.485.879	-1.943.985.616	9.893.007.633	FALSE	0.938161055	1.827.868.917	0.880034977	2.870.163.677	194.799.703	1.651.254.842	1.903.913.827	2.756.372.921	0.16513465	0.109796759	0.088140347	0.081552918	0.070462295	0.614380119
X9806233073_R06C01	9806233073_R06C01	9806233073	R06C01	450K	GSE80417	UK	NA	0S2223	female	female	1	case	1	Blood WB	24	1.702.306.256	1.134.308.803	1.162.709.211	-6.976.937.444	-1.265.691.197	-1.237.290.789	FALSE	1.363.333.706	2.871.208.643	0.739521065	0.084610198	1.767.604.977	9.069.712.471	3.426.450.676	4.352.259.823	0.170108148	0.223268214	0.024946826	0.123101478	0.088677367	0.512225817
X9806233078_R01C01	9806233078_R01C01	9806233078	R01C01	450K	GSE80417	UK	NA	C2579	male	male	0	control	0	Blood WB	41	4.292.737.342	2.907.802.106	4.843.020.506	1.927.373.421	-1.192.197.894	7.430.205.057	FALSE	0.186902209	1.308.110.351	0.628415547	-1.350.089.038	1.784.913.454	4.167.692.773	2.774.920.471	2.287.834.189	0.088773735	0.136568929	0.042857686	0.083790525	0.046568559	0.719572231
X9806233078_R01C02	9806233078_R01C02	9806233078	R01C02	450K	GSE80417	UK	NA	00S092	male	male	0	case	1	Blood WB	37	3.346.341.176	3.627.501.238	3.997.806.067	-3.536.588.239	-0.724987617	2.978.060.673	FALSE	0.764370689	0.368514054	1.064.320.345	7.819.075.723	1.862.657.024	6.460.528.825	2.668.071.244	4.392.019.444	0.04648792	0.221685572	0.053940865	0.063403199	0.044972498	0.666145909
X9806233078_R02C01	9806233078_R02C01	9806233078	R02C01	450K	GSE80417	UK	NA	S2259	male	male	0	case	1	Blood WB	61	7.875.165.197	4.893.349.329	7.135.464.688	1.775.165.197	-1.206.650.671	1.035.464.688	FALSE	2.941.900.917	1.925.294.896	0.65026493	7.137.068.081	1.361.604.402	4.233.268.014	2.644.346.866	7.953.528.077	0.117733262	0.280975985	0.013162258	0.101441175	0.06393814	0.522460219
X9806233078_R03C01	9806233078_R03C01	9806233078	R03C01	450K	GSE80417	UK	NA	C0238	male	male	0	control	0	Blood WB	27	2.427.646.106	796.389.894	283.201.329	-2.723.538.938	-1.903.610.106	1.320.132.901	FALSE	0.622819226	0.018619114	1.703.912.483	-5.969.114.141	1.778.657.105	9.080.263.089	2.891.841.236	283.212.479	0.105963718	0.179665892	0.047252128	0.109052593	0.083612788	0.598302684
X9806233078_R03C02	9806233078_R03C02	9806233078	R03C02	450K	GSE80417	UK	NA	00S035	male	male	0	case	1	Blood WB	24	1.668.164.707	-0.980666821	2.580.864.202	-7.318.352.932	-2.498.066.682	1.808.642.024	FALSE	1.422.773.965	0.121715807	2.602.598.526	-0.083890411	21.077.472	103.502.975	2.858.020.634	4.421.393.386	0.023247213	0.076748756	0.001223221	0.031282092	0.057851077	0.885958186
X9806233078_R04C01	9806233078_R04C01	9806233078	R04C01	450K	GSE80417	UK	NA	00S221	female	female	1	case	1	Blood WB	43	3.699.224.213	3.446.599.724	4.040.815.371	-6.007.757.865	-8.534.002.764	-2.591.846.289	FALSE	1.194.600.042	0.80697881	0.116228951	1.385.228.244	1.844.804.486	8.040.675.915	2.288.121.632	3.500.386.877	-4.09E-18	0.104500848	0	0.055507762	0.01535338	0.907789612
X9806233078_R05C01	9806233078_R05C01	9806233078	R05C01	450K	GSE80417	UK	NA	C2371	female	female	1	control	0	Blood WB	44	4.433.956.095	3.723.176.655	4.297.189.607	0.339560951	-6.768.233.447	-1.028.103.929	FALSE	0.089535121	0.476961092	0.150716072	-4.832.483.366	1.836.050.222	4.258.022.123	1.886.405.732	2.812.332.435	0.030528944	0.128495132	0.02047194	0.056604857	0.070584847	0.78217659
X9806233078_R06C01	9806233078_R06C01	9806233078	R06C01	450K	GSE80417	UK	NA	0S2140	male	male	0	case	1	Blood WB	64	5.619.610.149	4.866.579.625	5.740.341.451	-7.803.898.507	-1.533.420.375	-6.596.585.489	FALSE	1.507.307.199	1.652.153.135	1.144.267.997	3.627.843.698	1.970.609.794	1.225.842.743	2.039.956.906	4.469.298.834	0.026946793	0.183057641	0.010151856	0.090829442	0.022790545	0.76905429
X9806233080_R01C01	9806233080_R01C01	9806233080	R01C01	450K	GSE80417	UK	NA	C0030	female	female	1	control	0	Blood WB	25	2.586.139.242	2.115.834.786	289.349.421	0.861392416	-384.165.214	3.934.942.103	FALSE	0.001315468	0.570457696	0.593150032	7.254.192.517	2.082.272.552	913.483.395	2.232.751.282	4.037.551.324	0.011203075	0.084488918	0.000379077	0.032861132	0.030214737	0.912179101
X9806233080_R01C02	9806233080_R01C02	9806233080	R01C02	450K	GSE80417	UK	NA	0S2181	male	male	0	case	1	Blood WB	23	1.629.497.902	8.278.644.593	1.875.576.312	-6.705.020.981	-1.472.135.541	-4.244.236.876	FALSE	131.599.319	1.155.705.164	1.051.618.967	0.600939954	2.024.488.835	9.336.127.498	2.848.032.008	3.964.042.203	0.03492792	0.154355514	0.124089317	0.099739959	0.04262519	0.64191888
X9806233080_R02C02	9806233080_R02C02	9806233080	R02C02	450K	GSE80417	UK	NA	00S207	female	female	1	case	1	Blood WB	34	2.564.100.513	1.512.895.045	2.305.123.307	-8.358.994.872	-1.887.104.955	-1.094.876.693	FALSE	1.603.949.189	2.570.652.899	1.678.960.367	-0.068868805	1.408.464.845	1.112.194.941	2.504.066.701	7.702.719.201	0.112367383	0.365735321	0	0.201140783	0.025200486	0.425552275
X9806233080_R03C01	9806233080_R03C01	9806233080	R03C01	450K	GSE80417	UK	NA	00S162	male	male	0	case	1	Blood WB	48	455.793.356	4.556.347.107	4.602.283.788	-2.420.664.401	-243.652.893	-1.977.162.116	FALSE	0.570088926	0.677253688	0.80557339	6.813.894.351	1.931.109.574	119.072.034	1.673.653.573	1.688.648.992	0.102793236	0.138028608	0.018973047	0.08193981	0.062709391	0.68952614
X9806233080_R03C02	9806233080_R03C02	9806233080	R03C02	450K	GSE80417	UK	NA	C2455	female	female	1	control	0	Blood WB	47	5.085.973.626	4.628.531.303	5.216.559.606	3.859.736.265	-0.714686967	5.165.596.058	FALSE	0.52332558	0.830179259	1.065.877.574	5.768.702.385	2.276.736.655	1.331.569.612	1.691.446.306	3.139.675.669	0.04334573	0.093327641	0.046424597	0.057738746	0.039976346	0.806841193
X9806233080_R04C01	9806233080_R04C01	9806233080	R04C01	450K	GSE80417	UK	NA	00S100	male	male	0	case	1	Blood WB	41	4.159.441.248	2.654.664.451	3.251.227.595	0.594412478	-1.445.335.549	-8.487.724.048	FALSE	0.045165602	2.051.265.705	1.011.103.344	9.569.059.637	2.255.575.965	6.165.434.633	2.779.742.637	4.419.403.282	0.106863104	0.155357301	0	0.07928124	0.029467612	0.747085134
X9806233080_R04C02	9806233080_R04C02	9806233080	R04C02	450K	GSE80417	UK	NA	0S2215	male	male	0	case	1	Blood WB	31	3.428.356.922	2.895.659.861	3.757.953.513	3.283.569.219	-2.043.401.391	6.579.535.132	FALSE	0.423015196	1.128.581.962	0.865005524	6.813.443.818	2.017.374.822	8.673.239.112	1.875.882.303	217.435.907	0.006653087	0.099560107	0.017323224	0.050222479	0.033918262	0.882186587
X9806233080_R05C01	9806233080_R05C01	9806233080	R05C01	450K	GSE80417	UK	NA	C2384	male	male	0	control	0	Blood WB	27	3.626.943.006	181.319.524	2.695.771.277	9.269.430.061	-88.680.476	-0.042287227	FALSE	1.465.150.471	0.268910849	0.166729096	-869.550.695	1.753.737.765	6.682.659.382	3.156.168.705	-6.796.310.353	0.087885115	0.135863668	0.095667241	0.066887446	0.055238272	0.672101006
X9806233080_R05C02	9806233080_R05C02	9806233080	R05C02	450K	GSE80417	UK	NA	C2365	female	female	1	control	0	Blood WB	42	4.176.999.874	2.633.090.563	4.349.109.241	-0.230001262	-1.566.909.437	1.491.092.413	FALSE	0.188695607	0.054699014	1.194.896.006	-1.313.263.792	1.542.229.298	6.180.030.187	2.473.932.329	3.892.413.401	0.061314106	0.266095983	0.042535129	0.140842253	0.046720579	0.577209949
X9806233080_R06C01	9806233080_R06C01	9806233080	R06C01	450K	GSE80417	UK	NA	C0181	female	female	1	control	0	Blood WB	28	2.856.276.879	3.033.273.818	2.632.736.261	0.562768789	2.332.738.185	-1.672.637.393	FALSE	0.050674752	0.612985714	1.526.580.435	-5.584.768.891	1.637.708.355	1.653.237.027	1.599.332.022	5.373.883.353	0.047275514	0.14671527	0.029389538	0.09050001	0.084711691	0.701544082
X9806233080_R06C02	9806233080_R06C02	9806233080	R06C02	450K	GSE80417	UK	NA	C0071	female	female	1	control	0	Blood WB	30	3.101.730.279	2.305.011.187	3.809.054.386	1.017.302.794	-6.949.888.131	8.090.543.861	FALSE	0.028459384	1.447.470.588	0.123253926	2.610.539.644	182.442.624	3.177.329.651	2.344.747.056	4.681.301.106	0.125964833	0.175780885	0.044365712	0.133879976	0.06955252	0.581909299
X9828653007_R01C01	9828653007_R01C01	9828653007	R01C01	450K	GSE80417	UK	NA	C0088	female	female	1	control	0	Blood WB	41	4.155.276.777	3.866.616.535	4.003.891.888	0.552767774	-2.333.834.646	-0.961081124	FALSE	0.052415923	0.462816362	0.82109848	-5.619.949.358	1.892.334.105	7.306.997.451	1.951.044.822	1.582.303.269	0.052691647	0.230199631	0.033720548	0.081357641	0.100485044	0.629014143
X9828653007_R01C02	9828653007_R01C02	9828653007	R01C02	450K	GSE80417	UK	NA	0S2129	female	female	1	case	1	Blood WB	38	3.548.979.651	353.645.151	4.050.639.582	-2.510.203.494	-2.635.484.901	2.506.395.818	FALSE	0.585677636	0.268972235	0.775495675	79.049.277	170.378.803	6.263.015.649	1.965.514.437	3.856.238.806	0.050657883	0.142816419	0.043296778	0.073016158	0.027107705	0.77600804
X9828653007_R02C01	9828653007_R02C01	9828653007	R02C01	450K	GSE80417	UK	NA	C0295	female	female	1	control	0	Blood WB	31	2.384.941.543	2.558.110.552	295.524.173	-7.150.584.575	-5.418.894.477	-1.447.582.702	FALSE	1.393.565.581	0.565489376	0.354706093	-663.601.893	149.314.887	1.330.146.767	1.738.045.965	3.632.692.907	0.057094859	0.212348334	0.062006175	0.132851092	0.044179668	0.622132234
X9828653007_R03C02	9828653007_R03C02	9828653007	R03C02	450K	GSE80417	UK	NA	C2373	male	male	0	control	0	Blood WB	45	4.802.779.415	3.889.366.363	4.542.158.421	3.027.794.148	-6.106.336.365	0.42158421	FALSE	0.378484888	0.17101378	0.250780179	-1.076.634.767	212.727.479	6.272.199.066	2.722.412.407	160.538.366	0.038173297	0.163359915	0.078944145	0.095933774	0.104842438	0.641545814
X9828653007_R04C01	9828653007_R04C01	9828653007	R04C01	450K	GSE80417	UK	NA	C2312	female	female	1	control	0	Blood WB	24	1.550.064.441	7.140.434.678	18.953.146	-849.935.559	-1.685.956.532	-5.046.854.003	FALSE	1.628.385.917	1.325.092.321	1.374.868.719	-9.594.658.265	1.750.809.086	5.086.316.398	3.513.723.891	2.268.103.509	0.113613723	0.196203044	0.035924213	0.092878473	0.040816588	0.658680125
X9828653007_R04C02	9828653007_R04C02	9828653007	R04C02	450K	GSE80417	UK	NA	00S037	male	male	0	case	1	Blood WB	28	2.669.813.383	2.345.023.851	3.706.078.908	-1.301.866.166	-4.549.761.487	9.060.789.077	FALSE	0.375306732	165.223.457	0.486099659	8.748.229.082	2.228.028.058	3.406.882.602	2.285.033.033	3.298.057.146	0.04121606	0.177357934	0.017894204	0.083355873	0.021129449	0.768908627
X9828653007_R05C02	9828653007_R05C02	9828653007	R05C02	450K	GSE80417	UK	NA	0S2119	male	male	0	case	1	Blood WB	76	7.663.562.677	7.451.866.862	8.771.947.886	0.635626767	-1.481.331.383	1.171.947.886	FALSE	0.037990215	2.213.333.866	0.949978	-1.301.249.538	2.113.163.732	2.213.890.526	6.137.840.192	6.791.761.968	0.077736509	0.063839932	0.042621864	0.05735926	0.086300719	0.77846574
X9828653007_R06C01	9828653007_R06C01	9828653007	R06C01	450K	GSE80417	UK	NA	C0182	male	male	0	control	0	Blood WB	48	4.746.190.166	4.240.051.267	4.694.608.298	-0.538098335	-5.599.487.327	-1.053.917.024	FALSE	0.242335148	0.482408779	0.327404474	-3.031.000.461	1.875.689.802	8.340.164.372	2.193.158.247	2.917.860.058	0.05640357	0.163508446	0.015423145	0.072264701	0.049271084	0.762967818
X9828653008_R02C02	9828653008_R02C02	9828653008	R02C02	450K	GSE80417	UK	NA	0S2320	male	male	0	case	1	Blood WB	23	3.172.775.527	2.603.336.076	3.027.733.906	8.727.755.266	3.033.360.763	7.277.339.061	FALSE	137.084.517	1.275.848.971	1.632.498.976	0.772000772	2.176.857.531	0.921811614	3.353.631.113	4.081.793.592	-1.49E-19	0.054220337	6.56E-19	0.053494349	0	0.971539019
X9828653008_R03C01	9828653008_R03C01	9828653008	R03C01	450K	GSE80417	UK	NA	C0040	male	male	0	control	0	Blood WB	37	4.064.374.645	3.409.347.868	2.437.457.309	3.643.746.447	-290.652.132	-1.262.542.691	FALSE	0.485721865	2.924.501.152	0.734521	6.850.249.221	1.566.032.869	39.821.171	2.495.142.767	1.137.554.098	0.112856683	0.158391228	0.002107516	0.07717303	0.054962597	0.70443584
X9828653008_R03C02	9828653008_R03C02	9828653008	R03C02	450K	GSE80417	UK	NA	00S082	male	male	0	case	1	Blood WB	57	5.397.786.829	4.312.822.873	5.815.844.398	-3.022.131.707	-1.387.177.127	1.158.443.977	FALSE	0.674804073	0.015504289	0.923180753	1.246.055.807	1.630.498.963	9.845.405.576	2.054.396.143	410.102.035	0.118916327	0.233720988	0.023883304	0.151711483	0.038123444	0.56433237
X9828653008_R04C01	9828653008_R04C01	9828653008	R04C01	450K	GSE80417	UK	NA	C2566	female	female	1	control	0	Blood WB	59	6.786.719.762	482.456.706	6.279.514.736	8.867.197.618	-107.543.294	3.795.147.359	FALSE	1.395.122.011	0.540954918	0.451892923	135.887.866	1.717.465.478	1.554.354.572	2.115.836.825	2.356.438.737	0.107951013	0.189586972	0.080830231	0.083536388	0.063181544	0.603976897
X9828653008_R04C02	9828653008_R04C02	9828653008	R04C02	450K	GSE80417	UK	NA	C0253	male	male	0	control	0	Blood WB	23	1.110.648.495	1.076.993.833	239.870.269	-1.189.351.505	-1.223.006.167	0.987026899	FALSE	2.219.307.324	0.051680755	0.6749908	-3.263.198.359	1.809.308.051	1.040.870.124	2.394.147.649	178.324.369	0.090876896	0.07475013	0.049484802	0.060227732	0.036332055	0.779060148
X9828653008_R05C01	9828653008_R05C01	9828653008	R05C01	450K	GSE80417	UK	NA	0S2254	male	male	0	case	1	Blood WB	53	5.996.340.485	4.824.629.704	5.764.790.627	6.963.404.849	-4.753.702.962	4.647.906.266	FALSE	1.063.672.675	0.720924174	0.455268246	1.576.761.381	2.189.639.409	1.274.751.527	1.936.905.751	3.695.927.212	-1.99E-17	0.057592077	0	0.01243244	0.035847847	0.960275455
X9828653008_R06C01	9828653008_R06C01	9828653008	R06C01	450K	GSE80417	UK	NA	0S2255	male	male	0	case	1	Blood WB	50	4.784.742.154	4.910.343.963	5.152.034.405	-2.152.578.463	-0.896560372	1.520.344.048	FALSE	0.523415303	0.060872382	1.038.382.363	7.060.186.341	1.720.753.269	4.986.145.398	1.792.718.884	2.817.005.307	0.076577582	0.191002524	0.018725737	0.089753256	0.096721309	0.649844992
X9828653008_R06C02	9828653008_R06C02	9828653008	R06C02	450K	GSE80417	UK	NA	C0086	female	female	1	control	0	Blood WB	25	2.192.101.455	1.761.247.149	2.434.168.745	-3.078.985.453	-7.387.528.512	-0.658312553	FALSE	0.684702281	0.398919012	0.05709244	-8.077.621.184	196.186.078	1.309.718.488	248.473.213	3.567.054.108	0.085605953	0.100052185	0.001271704	0.080069675	0.054426092	0.800476862
X9828653035_R01C01	9828653035_R01C01	9828653035	R01C01	450K	GSE80417	UK	NA	00S331	female	female	1	case	1	Blood WB	30	3.963.934.444	3.531.838.578	2.962.859.556	9.639.344.436	5.318.385.784	-0.371404443	FALSE	1.529.552.372	0.33836891	1.977.943.904	-0.879133239	1.822.851.689	142.918.414	195.025.852	-4.932.889.913	0.084136226	0.139681851	0.040125742	0.050620745	0.040509997	0.707752096
X9828653035_R02C01	9828653035_R02C01	9828653035	R02C01	450K	GSE80417	UK	NA	C0006	female	female	1	control	0	Blood WB	43	4.157.431.469	3.208.816.144	4.357.981.703	-1.425.685.308	-1.091.183.856	0.579817029	FALSE	0.396863581	0.137619766	0.475704803	-6.068.590.087	1.560.288.297	2.434.510.616	3.224.590.799	4.898.145.153	0.090545306	0.174157075	0.025286312	0.088969216	0.060818427	0.667589984
X9828653035_R03C02	9828653035_R03C02	9828653035	R03C02	450K	GSE80417	UK	NA	00S108	male	male	0	case	1	Blood WB	43	3.973.613.728	2.271.412.182	3.691.984.489	-3.263.862.715	-2.028.587.818	-6.080.155.112	FALSE	0.716889317	1.543.163.842	1.892.850.968	-8.240.056.126	1.427.276.667	1.103.989.606	3.045.769.176	4.861.407.257	0.132349989	0.174587378	0	0.107661709	0.058964105	0.655249887
X9828653035_R04C01	9828653035_R04C01	9828653035	R04C01	450K	GSE80417	UK	NA	00S305	male	male	0	case	1	Blood WB	46	5.303.209.622	286.643.152	4.675.826.637	7.032.096.219	-173.356.848	0.758266371	FALSE	1.075.631.807	0.099959186	1.446.847.388	1.131.230.914	2.263.517.559	1.946.741.755	1.675.561.732	6.727.091.335	0	0.094524034	0.008091293	0.023471091	0.047693169	0.895297198
X9828653035_R04C02	9828653035_R04C02	9828653035	R04C02	450K	GSE80417	UK	NA	0S2178	male	male	0	case	1	Blood WB	36	2.994.051.742	2.767.096.588	3.489.836.801	-6.059.482.579	-8.329.034.118	-1.101.631.991	FALSE	1.203.605.288	0.492478714	0.085242253	1.058.009.671	1.777.883.815	496.569.565	1.982.257.736	2.860.633.341	0.135287888	0.209275696	0.016637696	0.097467995	0.11369554	0.553025729
X9828653035_R05C01	9828653035_R05C01	9828653035	R05C01	450K	GSE80417	UK	NA	00S039	female	female	1	case	1	Blood WB	62	5.435.588.549	5.548.243.193	6.324.772.036	-7.644.114.506	-6.517.568.073	124.772.036	FALSE	1.479.488.887	0.003336915	0.188611097	-1.478.090.068	2.028.838.723	1.725.836.268	2.138.940.839	1.968.218.182	0	0.102614271	0.036911901	0.047991492	0.025799674	0.875779448
X9828653035_R05C02	9828653035_R05C02	9828653035	R05C02	450K	GSE80417	UK	NA	C0095	male	male	0	control	0	Blood WB	26	2.998.772.356	2.386.829.402	2.662.674.386	3.987.723.564	-2.131.705.979	0.626743857	FALSE	0.545608103	0.127716163	0.851655836	-6.869.667.525	1.242.738.932	6.263.962.322	3.359.571.851	3.431.008.308	0.038563761	0.168218741	0.06786943	0.093111118	0.06576224	0.676333132
X9828653035_R06C01	9828653035_R06C01	9828653035	R06C01	450K	GSE80417	UK	NA	C0008	female	female	1	control	0	Blood WB	31	3.045.270.649	1.769.141.177	2.828.002.468	-0.547293508	-1.330.858.823	-2.719.975.319	FALSE	0.243936023	0.834019614	0.838040013	4.624.234.298	150.175.841	6.947.591.949	271.145.682	3.960.395.239	0.093688042	0.218619824	0.051278117	0.074626904	0.071084735	0.624400111
X9828653035_R06C02	9828653035_R06C02	9828653035	R06C02	450K	GSE80417	UK	NA	00S109	female	female	1	case	1	Blood WB	54	4.445.196.046	3.790.793.327	4.821.589.523	-9.548.039.545	-1.609.206.673	-5.784.104.766	FALSE	1.810.961.251	148.068.433	1.258.840.013	-8.235.222.983	1.775.076.136	2.209.630.835	3.306.241.339	1.741.576.078	0.04914782	0.105922336	0.048441413	0.049668291	0.057719301	0.801494558
X9828653039_R01C01	9828653039_R01C01	9828653039	R01C01	450K	GSE80417	UK	NA	C0148	male	male	0	control	0	Blood WB	25	2.384.778.752	9.103.893.556	3.013.255.905	-1.152.212.476	-1.589.610.644	5.132.559.048	FALSE	0.349252102	0.823207011	1.229.215.179	-6.849.617.377	1.852.899.626	3.602.345.917	3.078.926.761	1.297.691.981	0.044030726	0.087437911	0.076972766	0.105955785	0.069965378	0.719535194
X9828653039_R01C02	9828653039_R01C02	9828653039	R01C02	450K	GSE80417	UK	NA	0S2256	male	male	0	case	1	Blood WB	19	2.298.539.706	1.717.425.808	1.891.093.549	3.985.397.065	-1.825.741.925	-0.089064509	FALSE	0.54520306	0.278782892	0.897910792	1.745.994.268	20.761.962	1.691.776.107	305.881.423	2.801.171.515	0.016800828	0.070834866	0.009791463	0.043319663	0.044947673	0.893201499
X9828653039_R02C01	9828653039_R02C01	9828653039	R02C01	450K	GSE80417	UK	NA	0S2245	female	female	1	case	1	Blood WB	53	5.241.230.782	469.064.689	4.984.176.072	-0.587692176	-6.093.531.104	-3.158.239.279	FALSE	0.25096941	0.92651239	0.25271605	-3.878.308.414	2.153.486.089	3.601.991.726	2.450.471.766	3.234.988.961	0.035924171	0.127569282	0.070419787	0.067551946	0.073446994	0.727637219
X9828653039_R02C02	9828653039_R02C02	9828653039	R02C02	450K	GSE80417	UK	NA	00S281	male	male	0	case	1	Blood WB	37	3.418.943.716	2.846.540.262	398.101.775	-2.810.562.838	-8.534.597.385	2.810.177.496	FALSE	0.637970042	0.333083395	0.116318844	1.510.966.354	1.931.103.995	1.437.516.679	2.902.745.489	2.975.875.688	1.73E-18	0.07749339	0.030199373	0.04465782	0.022835781	0.913356722
X9828653039_R03C01	9828653039_R03C01	9828653039	R03C01	450K	GSE80417	UK	NA	C2378	male	male	0	control	0	Blood WB	50	4.873.584.483	4.825.815.062	5.179.740.923	-1.264.155.174	-1.741.849.384	1.797.409.225	FALSE	0.368741268	0.119345197	0.910593477	-3.288.611.367	1.744.198.867	9.110.602.142	1.949.274.625	3.178.229.741	0.025788793	0.100021011	0.016114349	0.0544	0.067276646	0.832704947
X9828653039_R03C02	9828653039_R03C02	9828653039	R03C02	450K	GSE80417	UK	NA	0S2197	female	female	1	case	1	Blood WB	64	5.890.814.427	5.760.543.905	5.965.931.546	-5.091.855.728	-6.394.560.946	-434.068.454	FALSE	1.035.141.954	117.605.982	0.207207037	4.174.879.785	1.802.482.237	7.882.423.858	2.296.899.905	4.345.491.159	0.070149088	0.339124167	0.0321039	0.089177363	0.071270148	0.517285171
X9828653039_R04C02	9828653039_R04C02	9828653039	R04C02	450K	GSE80417	UK	NA	0S2127	male	male	0	case	1	Blood WB	25	3.112.476.001	1.933.018.907	2.324.785.537	6.124.760.014	-5.669.810.934	-1.752.144.627	FALSE	0.917665043	0.629765202	0.316773109	5.495.107.762	1.957.282.651	9.496.937.419	2.139.964.267	3.655.353.294	0.105252464	0.17929025	0.030933176	0.074519913	0.025308545	0.696453979
X9828653039_R05C01	9828653039_R05C01	9828653039	R05C01	450K	GSE80417	UK	NA	S2260	female	female	1	case	1	Blood WB	39	4.067.323.086	2.912.071.994	2.893.328.067	1.673.230.858	-9.879.280.064	-1.006.671.933	FALSE	0.14265612	2.384.502.453	0.319604939	5.079.511.234	1.348.426.708	8.280.021.464	2.939.348.855	6.333.463.489	0.074347575	0.367507473	0.030398633	0.125097696	0.075515967	0.473370675
X9828653039_R05C02	9828653039_R05C02	9828653039	R05C02	450K	GSE80417	UK	NA	C2306	female	female	1	control	0	Blood WB	32	3.495.018.905	2.326.740.167	3.163.349.685	2.950.189.047	-8.732.598.335	-0.366503151	FALSE	0.36497388	0.337334524	0.146252181	-0.316098246	2.067.295.677	7.731.333.174	2.706.712.367	3.617.516.599	0.064636555	0.176520316	0.024320959	0.080416416	0.063098805	0.716317525
X9828653039_R06C02	9828653039_R06C02	9828653039	R06C02	450K	GSE80417	UK	NA	S0233	female	female	1	case	1	Blood WB	40	3.673.544.808	4.899.891.599	4.850.371.098	-3.264.551.922	8.998.915.989	8.503.710.981	FALSE	0.717009307	1.534.666.838	2.534.358.159	4.876.179.259	1.475.241.674	1.437.879.315	2.058.556.337	2.929.190.308	-1.34E-17	0.068986629	0	0.00683072	0.04101338	0.922894706
X9828653080_R02C01	9828653080_R02C01	9828653080	R02C01	450K	GSE80417	UK	NA	00S160	female	female	1	case	1	Blood WB	56	5.611.653.354	471.727.293	4.506.477.089	0.116533536	-8.827.270.698	-1.093.522.911	FALSE	0.128364078	2.567.795.829	0.160564536	1.076.379.409	2.184.964.698	9.256.378.945	2.739.479.814	4.420.471.399	0.042250894	0.093634529	0.027680019	0.036666283	0.076874121	0.812288087
X9828653080_R02C02	9828653080_R02C02	9828653080	R02C02	450K	GSE80417	UK	NA	C0275	male	male	0	control	0	Blood WB	25	2.913.885.918	1.286.060.807	2.260.696.951	4.138.859.179	-1.213.939.193	-239.303.049	FALSE	0.571920735	0.765020021	0.661283552	-1.119.493.761	1.756.062.064	6.267.430.647	2.781.740.481	4.136.214.578	0.134753028	0.150140357	0.029695428	0.123236556	0.054195753	0.639607204
X9828653080_R03C01	9828653080_R03C01	9828653080	R03C01	450K	GSE80417	UK	NA	00S033	male	male	0	case	1	Blood WB	49	550.255.208	465.003.302	5.081.569.466	6.025.520.805	-2.499.669.802	1.815.694.665	FALSE	0.900387548	0.123204221	0.796027895	1.258.642.255	2.485.209.059	844.804.232	2.036.004.059	2.085.331.333	0	0.071719112	0.023520711	0.030382808	0.051070619	0.898419196
X9828653080_R03C02	9828653080_R03C02	9828653080	R03C02	450K	GSE80417	UK	NA	C0287	male	male	0	control	0	Blood WB	35	3.985.897.087	206.722.633	3.672.623.717	485.897.087	-143.277.367	1.726.237.174	FALSE	0.697291808	0.104324796	0.992112579	-2.653.907.722	1.902.749.154	6.161.298.428	2.421.764.471	3.085.770.166	0.073723987	0.200274619	0.041806518	0.067068066	0.05604571	0.670308286
X9828653080_R04C01	9828653080_R04C01	9828653080	R04C01	450K	GSE80417	UK	NA	00S057	female	female	1	case	1	Blood WB	74	6.716.651.057	6.876.148.179	7.624.467.572	-6.833.489.425	-5.238.518.212	224.467.572	FALSE	133.835.948	0.2137379	0.38197497	-4.281.076.523	219.591.791	100.680.856	1.913.477.437	3.217.039.224	0	0.080709518	0.008442309	0.044977458	0.022102948	0.922291167
X9828653080_R05C01	9828653080_R05C01	9828653080	R05C01	450K	GSE80417	UK	NA	C0062	female	female	1	control	0	Blood WB	28	2.732.152.994	1.955.898.485	3.172.484.522	-0.678470056	-8.441.015.149	3.724.845.221	FALSE	0.266773792	0.526118106	0.102171293	-6.412.077.248	1.705.355.135	7.742.837.733	2.583.502.978	2.285.028.104	0.111589888	0.170909509	0.064645977	0.055874442	0.083085321	0.62359864
X9828653080_R05C02	9828653080_R05C02	9828653080	R05C02	450K	GSE80417	UK	NA	C0134	female	female	1	control	0	Blood WB	24	2.101.543.244	1.368.337.202	2.791.587.897	-2.984.567.556	-1.031.662.798	3.915.878.971	FALSE	0.668264174	0.566434545	0.385722211	-6.660.682.633	1.855.755.957	6.342.135.435	2.631.602.875	2.016.866.399	0.094255276	0.126339524	0.056572565	0.115671216	0.04444024	0.689863446
X9828653080_R06C01	9828653080_R06C01	9828653080	R06C01	450K	GSE80417	UK	NA	00S061	male	male	0	case	1	Blood WB	32	3.305.092.062	2.585.613.046	396.846.082	1.050.920.625	-6.143.869.537	7.684.608.203	FALSE	0.034312231	1.361.800.491	0.245105999	2.782.977.418	2.364.983.478	8.284.592.932	245.033.016	2.252.876.232	0.030328736	0.093591799	0.062168633	0.069515372	0.086688303	0.775332291
X9828653080_R06C02	9828653080_R06C02	9828653080	R06C02	450K	GSE80417	UK	NA	00S141	male	male	0	case	1	Blood WB	45	451.826.802	3.573.888.145	4.367.732.471	0.182680198	-9.261.118.553	-132.267.529	FALSE	0.116847978	0.539128474	0.226152676	-1.097.668.381	2.299.682.297	6.078.700.891	2.808.005.891	8.374.045.475	-5.79E-18	0.067262989	0	0.02636455	0.036903857	0.942107034
X9828653144_R01C01	9828653144_R01C01	9828653144	R01C01	450K	GSE80417	UK	NA	0S2202	male	male	0	case	1	Blood WB	48	4.991.418.101	3.349.449.445	468.850.047	1.914.181.006	-1.450.550.555	-1.114.995.296	FALSE	0.184605416	0.495298953	1.018.987.274	-2.296.486.062	1.696.503.015	5.280.242.249	2.234.368.349	3.476.630.758	0.046833386	0.218396049	0.024573417	0.094864654	0.051900389	0.665044205
X9828653144_R01C02	9828653144_R01C02	9828653144	R01C02	450K	GSE80417	UK	NA	C2303	male	male	0	control	0	Blood WB	61	5.487.344.045	4.210.163.894	6.364.201.145	-6.126.559.553	-1.889.836.106	2.642.011.448	FALSE	1.215.283.355	0.297593037	168.308.926	-276.500.158	2.095.837.937	1.046.115.988	239.733.751	1.835.343.827	0	0.178532806	0.042632498	0.078286595	0.012264109	0.791817424
X9828653144_R02C01	9828653144_R02C01	9828653144	R02C01	450K	GSE80417	UK	NA	C0015	male	male	0	control	0	Blood WB	28	3.073.135.607	1.456.832.592	2.521.174.936	2.731.356.072	-1.343.167.408	-2.788.250.642	FALSE	0.326875173	0.84842868	0.856647854	4.248.922.853	1.711.077.094	1.112.567.323	2.727.994.205	8.201.569.208	0.164556236	0.16710977	0.066013032	0.092519854	0.086870545	0.542461227
X9828653144_R02C02	9828653144_R02C02	9828653144	R02C02	450K	GSE80417	UK	NA	0S2100	male	male	0	case	1	Blood WB	43	3.976.186.439	3.254.057.748	3.913.630.226	-3.238.135.607	-1.045.942.252	-3.863.697.738	FALSE	0.71241024	1.075.394.838	0.407309566	3.318.186.151	2.064.296.726	7.946.997.175	1.702.677.904	2.259.386.376	0.041022961	0.164977978	0.014513496	0.070823677	0.076624709	0.745005285
X9828653144_R03C01	9828653144_R03C01	9828653144	R03C01	450K	GSE80417	UK	NA	00S122	female	female	1	case	1	Blood WB	46	3.750.941.176	4.094.912.936	4.517.756.775	-8.490.588.243	-5.050.870.641	-0.822432252	FALSE	1.626.859.527	0.433555414	0.410343107	1.182.617.502	1.833.825.872	1.343.011.191	1.645.664.227	2.398.428.347	0.021797237	0.136580527	0.015320542	0.048152282	0.043041	0.822303793
X9828653144_R03C02	9828653144_R03C02	9828653144	R03C02	450K	GSE80417	UK	NA	C0355	male	male	0	control	0	Blood WB	27	3.001.726.429	2.016.280.959	2.741.375.692	3.017.264.288	-6.837.190.409	0.413756921	FALSE	0.376651645	0.172665679	0.140291314	-3.929.699.238	1.728.730.002	6.513.002.362	2.180.396.105	2.915.945.818	0.088045083	0.175266885	0.046227268	0.074177918	0.023573409	0.702426512
X9828653144_R04C01	9828653144_R04C01	9828653144	R04C01	450K	GSE80417	UK	NA	C2313	male	male	0	control	0	Blood WB	24	2.919.443.801	2.043.788.602	2.691.947.997	5.194.438.011	-3.562.113.977	2.919.479.975	FALSE	0.755696464	0.356150977	0.635409981	-6.446.337.911	1.698.503.185	1.502.052.845	2.038.487.143	3.383.102.612	0.064770121	0.080559387	0.03702596	0.056512097	0.070826885	0.784294719
X9828653144_R04C02	9828653144_R04C02	9828653144	R04C02	450K	GSE80417	UK	NA	C2331	female	female	1	control	0	Blood WB	19	1.826.044.496	1.369.803.619	2.055.264.181	-0.739555038	-5.301.963.812	1.552.641.806	FALSE	0.277408656	0.067688615	0.372383408	-2.987.039.819	1.776.225.856	4.739.697.259	3.445.519.236	6.443.178.694	0.170625218	0.213059673	0	0.109065005	0.078153163	0.562361536
X9828653144_R05C02	9828653144_R05C02	9828653144	R05C02	450K	GSE80417	UK	NA	C0185	female	female	1	control	0	Blood WB	27	2.851.849.567	1.738.153.656	2.399.457.077	1.518.495.671	-9.618.463.439	-3.005.429.231	FALSE	0.115716804	0.894262817	0.28017527	-5.911.025.039	1.751.466.703	-0.606547765	3.358.263.193	1.930.528.906	0.125637688	0.156244393	0.029766771	0.082058842	0.038493748	0.678236774
X9828653144_R06C01	9828653144_R06C01	9828653144	R06C01	450K	GSE80417	UK	NA	00S304	female	female	1	case	1	Blood WB	37	3.772.921.888	4.505.857.002	4.330.668.233	0.729218877	8.058.570.019	6.306.682.331	FALSE	0.021695877	1.070.998.142	2.392.198.776	-4.606.056.647	1.655.015.724	5.659.627.547	255.990.003	2.126.924.628	-8.84E-18	0.097274067	0	0.052232083	0.013584316	0.932820319
X9828653144_R06C02	9828653144_R06C02	9828653144	R06C02	450K	GSE80417	UK	NA	S2121	male	male	0	case	1	Blood WB	53	4.900.424.653	4.553.961.168	5.771.307.574	-3.995.753.474	-7.460.388.325	4.713.075.744	FALSE	0.844311119	0.734677771	0.046077658	7.639.019.905	2.022.101.125	8.244.589.804	2.625.478.658	3.440.938.708	0	0.140079331	0.006074168	0.024882066	0.080740467	0.839668697
X9829119189_R01C01	9829119189_R01C01	9829119189	R01C01	450K	GSE80417	UK	NA	00S024	male	male	0	case	1	Blood WB	42	5.705.511.175	4.605.354.746	5.420.352.243	1.505.511.175	4.053.547.465	1.220.352.243	FALSE	247.243.466	2.315.488.132	17.867.285	1.694.185.627	2.163.186.915	148.586.384	1.873.953.336	3.127.198.969	0.052888984	0.081019465	0.102477193	0.060146181	0.048307881	0.729357939
X9829119189_R01C02	9829119189_R01C02	9829119189	R01C02	450K	GSE80417	UK	NA	C2294	female	female	1	control	0	Blood WB	24	2.718.279.445	2.927.122.663	2.696.457.791	3.182.794.446	5.271.226.628	2.964.577.911	FALSE	0.40547036	0.365668605	197.081.449	-3.759.037.661	2.044.920.599	1.019.094.449	2.074.160.391	3.899.874.201	0.056109555	0.158720858	0.025137002	0.059504472	0.041370348	0.713788575
X9829119189_R02C02	9829119189_R02C02	9829119189	R02C02	450K	GSE80417	UK	NA	00S220	male	male	0	case	1	Blood WB	37	3.735.630.246	3.822.077.514	3.850.650.229	0.356302461	122.077.514	1.506.502.285	FALSE	0.086620432	0.057951168	135.847.637	1.048.846.635	2.222.220.888	1.191.708.347	2.549.575.724	5.573.572.255	0.023404511	0.183343116	0.001692448	0.086418896	0.024992249	0.747542316
X9829119189_R03C01	9829119189_R03C01	9829119189	R03C01	450K	GSE80417	UK	NA	C2403	male	male	0	control	0	Blood WB	49	4.777.205.789	5.218.693.999	5.061.922.635	-122.794.211	318.693.999	1.619.226.351	FALSE	0.362436592	0.081740853	1.655.716.737	-0.689537036	2.436.040.816	1.344.090.544	1.679.650.044	2.861.156.028	0.068495622	0.14565123	0.034022526	0.072764856	0.053629313	0.700611927
X9829119189_R04C02	9829119189_R04C02	9829119189	R04C02	450K	GSE80417	UK	NA	C0145	female	female	1	control	0	Blood WB	22	2.663.088.049	1.414.440.057	2.249.211.962	4.630.880.486	-785.559.943	0.49211962	FALSE	0.65758139	0.156127738	0.013669465	-3.171.111.729	1.843.935.226	109.847.213	2.413.691.106	4.268.721.566	0.079261027	0.156665187	0	0.065780177	0.017905721	0.763980022
X9829119189_R05C01	9829119189_R05C01	9829119189	R05C01	450K	GSE80417	UK	NA	C2410	male	male	0	control	0	Blood WB	22	2.550.965.321	1.235.617.422	233.114.668	3.509.653.208	-9.643.825.782	1.311.466.803	FALSE	0.462376301	0.01679019	0.284009492	-6.521.912.553	1.964.041.544	8.160.919.614	2.839.662.692	3.315.548.988	0.113641707	0.204055045	0.031004679	0.108318586	0.057434125	0.592026005
X9829119189_R05C02	9829119189_R05C02	9829119189	R05C02	450K	GSE80417	UK	NA	C0137	female	female	1	control	0	Blood WB	53	5.199.119.591	3.653.958.259	5.315.552.133	-1.008.804.086	-1.646.041.741	0.155521327	FALSE	0.324284776	0.227164632	1.314.526.438	-3.801.415.403	1.970.108.016	2.480.078.587	2.446.614.552	1.665.201.686	0.002973155	0.190069902	0.051174796	0.065236675	0.06956401	0.727986932
X9829119189_R06C01	9829119189_R06C01	9829119189	R06C01	450K	GSE80417	UK	NA	C2409	male	male	0	control	0	Blood WB	20	1.944.867.582	976.124.538	2.458.890.943	-0.551324183	-1.023.875.462	4.588.909.431	FALSE	0.244637761	0.708473273	0.373949491	-7.659.258.307	2.228.743.862	9.001.189.188	3.118.938.609	377.394.429	0.109348371	0.113334748	0.015493349	0.090447201	0.070722569	0.711435282
X9829119189_R06C02	9829119189_R06C02	9829119189	R06C02	450K	GSE80417	UK	NA	00S020	male	male	0	case	1	Blood WB	42	4.266.165.274	4.200.426.972	5.088.321.689	0.661652743	0.004269723	8.883.216.891	FALSE	0.033459106	1.614.759.108	1.174.567.825	2.467.040.942	2.472.861.419	102.730.726	293.511.312	3.343.963.604	0.015333265	0.083754765	0.019718846	0.053006291	0.039573916	0.890272419
X9829119199_R01C01	9829119199_R01C01	9829119199	R01C01	450K	GSE80417	UK	NA	C2398	male	male	0	control	0	Blood WB	28	2.429.654.774	1.399.641.991	2.460.899.769	-3.703.452.256	-1.400.358.009	-3.391.002.314	FALSE	0.793421628	0.975635524	0.943107313	-6.874.485.076	2.154.926.026	7.166.163.994	2.989.773.938	3.988.750.767	0.043052129	0.090400877	0.106735041	0.057494205	0.056329681	0.74933811
X9829119199_R01C02	9829119199_R01C02	9829119199	R01C02	450K	GSE80417	UK	NA	00S259	male	male	0	case	1	Blood WB	28	3.034.512.848	1.306.924.132	2.448.854.264	2.345.128.479	-1.493.075.868	-3.511.457.362	FALSE	0.259633148	1.001.056.784	1.083.276.082	-432.220.736	2.187.021.269	7.001.352.143	3.619.851.084	6.069.446.289	0.084173542	0.258161723	0.021195072	0.124555992	0.056414493	0.572346354
X9829119199_R02C02	9829119199_R02C02	9829119199	R02C02	450K	GSE80417	UK	NA	C0266	male	male	0	control	0	Blood WB	35	3.242.617.424	3.153.968.517	3.746.253.299	-2.573.825.757	-3.460.314.832	2.462.532.994	FALSE	0.596754239	0.25971527	0.650799747	-2.424.595.488	205.826.224	1.244.033.283	3.117.619.187	4.153.192.315	0.128776765	0.159189578	0.086288849	0.07957749	0.064804625	0.587832194
X9829119199_R03C01	9829119199_R03C01	9829119199	R03C01	450K	GSE80417	UK	NA	C0211	male	male	0	control	0	Blood WB	27	2.811.703.787	1.749.323.724	2.349.499.599	1.117.037.871	-9.506.762.756	-3.505.004.006	FALSE	0.045823209	0.999694845	0.263288612	-6.974.225.684	2.234.189.066	7.107.815.449	3.116.088.999	3.762.144.693	0.150779762	0.102712994	0.101869908	0.078704834	0.025465429	0.642147872
X9829119199_R04C02	9829119199_R04C02	9829119199	R04C02	450K	GSE80417	UK	NA	S2324	male	male	0	case	1	Blood WB	33	3.730.882.672	1.801.485.877	3.202.065.734	430.882.672	-1.498.514.123	-0.979342659	FALSE	0.601511996	0.466670341	1.091.497.513	5.845.064.621	231.008.384	9.428.898.117	3.561.265.977	5.794.424.707	0.029652766	0.204744372	0	0.046311522	0.02834141	0.779250968
X9829119199_R05C01	9829119199_R05C01	9829119199	R05C01	450K	GSE80417	UK	NA	0S2118	male	male	0	case	1	Blood WB	37	3.506.297.565	2.855.733.423	3.738.585.492	-1.937.024.347	-8.442.665.774	0.385854918	FALSE	0.485887443	0.178554216	0.102420831	175.538.137	2.054.481.627	9.130.244.052	2.345.096.842	4.425.248.622	0.056575678	0.259774991	0.024969373	0.115858642	0.025991199	0.618633653
X9829119199_R06C01	9829119199_R06C01	9829119199	R06C01	450K	GSE80417	UK	NA	C0226	female	female	1	control	0	Blood WB	36	4.688.539.635	3.387.222.114	3.654.018.139	1.088.539.635	-2.127.778.857	0.540181389	FALSE	1.746.489.365	0.145984612	0.85224953	-5.546.602.054	1.858.416.562	-1.758.532.763	28.706.516	3.599.761.602	0.017016063	0.159973062	0.008526902	0.038285918	0.073159042	0.782244471
X9829119199_R06C02	9829119199_R06C02	9829119199	R06C02	450K	GSE80417	UK	NA	0S2179	female	female	1	case	1	Blood WB	39	4.680.847.069	3.959.076.284	3.791.978.498	7.808.470.688	0.590762836	-1.080.215.019	FALSE	12.107.982	0.487958801	1.263.232.531	1.189.796.604	240.814.429	1.464.532.173	248.107.856	5.747.792.679	0.007085168	0.104150485	0.011459751	0.089807749	0.020129732	0.858538107
X9829119225_R01C01	9829119225_R01C01	9829119225	R01C01	450K	GSE80417	UK	NA	0S2167	male	male	0	case	1	Blood WB	67	5.818.439.128	6.817.558.092	6.416.827.181	-8.815.608.716	1.175.580.917	-2.831.728.194	FALSE	1.683.445.423	0.857604336	1.351.644.009	213.553.961	241.264.109	9.843.990.569	2.217.564.666	267.593.195	-7.59E-18	0.153676154	0	0.032544212	0.0468415	0.824097659
X9829119225_R01C02	9829119225_R01C02	9829119225	R01C02	450K	GSE80417	UK	NA	0S2267	female	female	1	case	1	Blood WB	66	622.264.543	6.418.365.932	6.659.886.954	-3.773.545.695	-1.816.340.675	0.598869538	FALSE	0.80562486	0.133598857	0.899332051	-8.791.127.296	236.282.567	9.871.256.084	3.342.213.133	4.183.739.443	0.063839713	0.107564103	0.01821929	0.041009502	0.013361985	0.8100489
X9829119225_R02C01	9829119225_R02C01	9829119225	R02C01	450K	GSE80417	UK	NA	00S329	male	male	0	case	1	Blood WB	39	4.184.977.172	350.820.042	4.393.965.787	2.849.771.722	-39.179.958	4.939.657.874	FALSE	0.347491276	0.782496465	0.58160857	1.412.331.531	2.112.351.511	7.238.535.526	3.233.105.566	4.015.193.027	0.018120498	0.097038392	0	0.044670666	0.030489064	0.86720135
X9829119225_R02C02	9829119225_R02C02	9829119225	R02C02	450K	GSE80417	UK	NA	C0120	male	male	0	control	0	Blood WB	34	4.196.838.007	2.907.428.327	3.050.903.499	7.968.380.072	-4.925.716.727	-349.096.501	FALSE	1.238.638.341	0.996732005	0.429263593	5.083.105.879	1.505.044.668	1.156.237.819	2.794.927.905	3.910.666.969	0.11825321	0.139091166	0.106915745	0.091199628	0.062914785	0.564014629
X9829119225_R03C01	9829119225_R03C01	9829119225	R03C01	450K	GSE80417	UK	NA	C0279	female	female	1	control	0	Blood WB	23	2.575.030.251	178.536.776	2.521.770.705	2.750.302.507	-5.146.322.405	2.217.707.054	FALSE	0.330173737	0.208046337	0.395912925	-6.272.123.827	220.923.435	3.549.207.913	2.963.756.274	2.253.715.156	0.065840425	0.1141396	0.013711688	0.087904167	0.045010067	0.75105573
X9829119225_R03C02	9829119225_R03C02	9829119225	R03C02	450K	GSE80417	UK	NA	C2334	female	female	1	control	0	Blood WB	23	3.013.037.855	9.881.047.598	1.897.048.282	7.130.378.551	-131.189.524	-402.951.718	FALSE	109.274.271	111.038.996	0.809371296	-5.344.632.345	1.498.893.056	3.677.999.822	3.242.394.762	4.839.371.178	0.110262132	0.217479055	0.073584506	0.110557792	0.070630477	0.515752489
X9829119225_R04C01	9829119225_R04C01	9829119225	R04C01	450K	GSE80417	UK	NA	0S2164	male	male	0	case	1	Blood WB	58	5.505.285.906	5.345.896.043	5.933.309.614	-2.947.140.945	-4.541.039.566	1.333.096.144	FALSE	0.66174822	0.021354922	0.487418219	-1.665.213.805	2.129.888.599	5.612.002.562	2.454.952.087	1.184.189.292	-3.46E-18	0.097303778	0	0.030276436	0.054762934	0.883201529
X9829119225_R04C02	9829119225_R04C02	9829119225	R04C02	450K	GSE80417	UK	NA	C2307	male	male	0	control	0	Blood WB	75	6.654.646.873	7.308.251.245	7.340.420.921	-845.353.127	-1.917.487.551	-1.595.790.792	FALSE	1.620.407.927	0.596767735	0.884040895	-2.691.632.364	1.907.429.757	1.438.233.247	1.985.577.386	3.277.111.169	-8.26E-18	0.058386867	0	0.016607181	0.017624418	0.959003304
X9829119225_R05C01	9829119225_R05C01	9829119225	R05C01	450K	GSE80417	UK	NA	C0331	female	female	1	control	0	Blood WB	23	2.948.226.912	2.455.005.512	2.644.159.793	6.482.269.122	1.550.055.121	3.441.597.927	FALSE	0.979907194	0.466340596	1.408.256.175	-887.326.674	2.026.136.696	1.102.995.238	2.850.597.201	3.450.083.404	0.013761481	0.086816752	0.032372905	0.028792607	0.040440257	0.861759622
X9829119225_R05C02	9829119225_R05C02	9829119225	R05C02	450K	GSE80417	UK	NA	00S265	male	male	0	case	1	Blood WB	31	254.610.519	1.740.925.982	2.383.424.557	-5.538.948.098	-1.359.074.018	-7.165.754.431	FALSE	1.112.980.505	1.772.272.561	0.880695107	4.555.281.303	1.666.051.603	144.311.212	3.524.160.486	6.583.568.285	0.068209084	0.282097176	0	0.116157377	0.082641083	0.5686134
X9829119225_R06C01	9829119225_R06C01	9829119225	R06C01	450K	GSE80417	UK	NA	C0159	male	male	0	control	0	Blood WB	32	3.727.169.123	2.770.944.616	334.501.194	5.271.691.227	-4.290.553.844	1.450.119.401	FALSE	0.769146209	0.046051924	0.525286085	-4.096.110.226	1.941.825.407	9.627.026.111	253.128.543	325.600.056	0.014857891	0.111059073	0.055160946	0.058383111	0.085353216	0.759840479
X9829119225_R06C02	9829119225_R06C02	9829119225	R06C02	450K	GSE80417	UK	NA	00S083	male	male	0	case	1	Blood WB	67	6.244.632.825	6.172.028.543	6.827.277.429	-4.553.671.754	-5.279.714.571	1.272.774.289	FALSE	0.941444403	0.008624385	0.375746998	372.224.004	2.015.016.155	7.261.055.007	1.643.669.085	4.137.772.125	0.016012498	0.08780107	0.034325305	0.032619186	0.056314641	0.849673228
X9829119260_R01C01	9829119260_R01C01	9829119260	R01C01	450K	GSE80417	UK	NA	C2396	male	male	0	control	0	Blood WB	29	2.619.249.034	2.099.055.518	2.927.085.305	-2.807.509.657	-8.009.444.817	0.270853053	FALSE	0.637438485	0.202824616	0.036927464	-3.482.093.074	2.198.449.617	4.229.165.409	2.595.614.004	1.310.444.605	0.03018686	0.08402054	0.055596669	0.027732018	0.06602412	0.804256901
X9829119260_R01C02	9829119260_R01C02	9829119260	R01C02	450K	GSE80417	UK	NA	0S2173	female	female	1	case	1	Blood WB	63	6.465.954.528	5.764.753.056	600.044.971	1.659.545.279	-5.352.469.435	-29.955.029	FALSE	0.140273468	0.892167929	0.364748081	-2.844.892.757	1.560.081.755	3.606.597.593	2.684.418.042	5.168.058.942	0.032905658	0.242352216	0	0.032124209	0.03317461	0.7347128
X9829119260_R02C02	9829119260_R02C02	9829119260	R02C02	450K	GSE80417	UK	NA	00S073	male	male	0	case	1	Blood WB	38	4.232.857.046	2.876.426.784	4.387.778.093	4.328.570.464	-923.573.216	5.877.780.927	FALSE	0.604949372	0.980481272	0.222314818	1.415.004.476	2.092.411.075	509.212.093	1.953.602.642	5.306.961.295	0.121743206	0.200377679	0.025366738	0.092860557	0.058646304	0.58579513
X9829119260_R03C01	9829119260_R03C01	9829119260	R03C01	450K	GSE80417	UK	NA	C2346	female	female	1	control	0	Blood WB	27	3.464.098.862	3.276.158.274	3.127.728.983	7.640.988.617	5.761.582.741	4.277.289.832	FALSE	1.181.639.658	0.642707971	2.044.945.421	1.803.563.818	228.314.523	139.713.867	207.711.203	459.817.504	0.118607353	0.152985069	0.028803542	0.102739742	0.056902013	0.64141975
X9829119260_R03C02	9829119260_R03C02	9829119260	R03C02	450K	GSE80417	UK	NA	C0019	female	female	1	control	0	Blood WB	39	4.501.151.675	299.495.388	3.879.819.839	6.011.516.747	-9.050.461.203	-0.201801608	FALSE	0.897949449	0.302575328	0.194305973	9.324.567.584	2.122.285.835	1.399.277.208	2.389.169.501	3.579.326.171	0.145142394	0.167249952	0.016426463	0.072495392	0.046636932	0.648596725
X9829119260_R04C02	9829119260_R04C02	9829119260	R04C02	450K	GSE80417	UK	NA	00S322	male	male	0	case	1	Blood WB	34	2.728.420.481	2.189.632.643	3.508.062.048	-6.715.795.186	-1.210.367.357	1.080.620.481	FALSE	1.317.868.974	0.031928435	0.655883732	-207.812.527	1.855.065.368	6.696.654.644	2.641.438.641	4.860.443.587	0.069857272	0.246543534	0.064683539	0.07476034	0.078146248	0.54992652
[truncated: 1,125 more rows]
